# Supplementary material for: Low Birth Weight Is Associated with a Decreased Overall Adult Health Status and Reproductive Capability – Results of a Cross-Sectional Study in Primary Infertile Patients
Source: PLoS One. 2016 Nov 28;11(11):e0166728. doi: 10.1371/journal.pone.0166728 (PMC5125617; doi:10.1371/journal.pone.0166728)
Supplement: S1 Dataset — (XLS) [file pone.0166728.s001.xls]

## Sheet: Sheet1
P_1_id	MOTIVO_VISITA	BMI	BMI_cat	CCI	CCI_0vs1	Age	Age_cat	Peso_alla_Nascita	PESO_cat	PT_FIN	TestosteroneT_BL	PESO_lownormal	MORFOLOGIA_FIN	THERATO_FIN	ASTHENO_FIN	CONC_FIN	OLIGO_CATFIN	VOLUME_FIN	IPOPOSIA_CATFIN	VITALITA_FIN	VITALITY_CATFIN	TSH_BL	Prolattina_BL	SHGB_BL	E2_BL	AMH_BL	InibinaB_BL	FSH_BL	LH_BL	Albumina_BL	PSA_tot_BL	Varicocele	Coletserolo_cat	HDL_cat	Trigliceridi_cat	Fumo_new	Alcohol_new	Alchool01	PraderDx	PraderSx	GLU6PDH_BLstr	Glicemia_BL	Varicocele_lato	Azoospemia	Azoospermia_cat	Criptorchidismo	Cariotipo	CFTR	CromosomaY
2016644	1	24.07	0	0	0	42	2	3250	1	94	3.13	1	4	1	0	80	0	3	0	78	0	1.53	6.3	24	24.9	15.57	165.7	3.3	5.54	43.69	1.53	0	0	0	0	0	1	1	15	12		#NULL!	#NULL!	0	#NULL!	0	#NULL!	0	#NULL!
20907	1	24.22	0	0	0	44	2	3068	1	90	4.99	1	60	0	0	75	0	3.5	0	98	0	1.82	26.79	26	31	4.85	191.8	3.5	2.6	44.7	15.3	1	0	0	0	0	1	1	25	20	16	#NULL!	1	0	#NULL!	0	0	#NULL!	0
2011036	1	25.39	1	0	0	35	1	3650	1	80	6.3	1	2	1	0	53.5	0	6.3	0	73	0	0.72	4	33	35	1.52	50.86	3.65	2.4	47	#NULL!	1	0	0	0	0	1	1	25	25	121 mU/109er	#NULL!	1	0	#NULL!	0	0	0	0
2010778	1	18.56	0	0	0	37	2	3015	1	77	7.51	1	15	0	0	32.8	0	3.5	0	#NULL!	#NULL!	2.94	7.2	26	32.3	2.5	124	2	4.8	49.92	#NULL!	1	1	0	0	0	2	1	#NULL!	#NULL!		#NULL!	1	0	#NULL!	0	#NULL!	#NULL!	#NULL!
2011390	1	23.29	0	0	0	30	1	3500	1	75	4.89	1	4	1	0	7	1	3	0	80	0	1.53	4.4	32	32	0.63	96.3	8.92	3.8	#NULL!	#NULL!	1	0	0	0	0	1	1	12	12		#NULL!	1	0	#NULL!	0	#NULL!	#NULL!	#NULL!
20801	1	29.32	1	0	0	32	1	3800	1	72	4.7	1	4	1	0	70	0	2.3	0	#NULL!	#NULL!	1.47	10.21	30	31	8.27	33	8.92	2.01	#NULL!	#NULL!	0	0	0	0	1	0	0	15	12		#NULL!	#NULL!	0	#NULL!	0	#NULL!	#NULL!	#NULL!
20663	1	26.3	1	0	0	36	2	3900	1	72	4.21	1	4	1	0	70	0	2.5	0	#NULL!	#NULL!	1.18	14.4	29	43	3.1	7	8.8	5.26	46	#NULL!	0	0	0	0	1	1	1	10	8	14.6	#NULL!	#NULL!	1	0	0	0	0	0
2016670	1	24.74	0	0	0	33	1	3560	1	72	1.47	1	4	1	0	70	0	4	0	#NULL!	#NULL!	3.15	5.9	34	24	7.3	7	1.3	1.2	47.3	0.27	0	0	0	0	0	1	1	6	6		80	#NULL!	1	0	0	0	0	0
2011123	1	25.77	1	0	0	40	2	4100	1	70	2.95	1	1	1	0	17	0	3	0	53	1	1.22	17.1	25	103	1.3	7	26.3	18.2	48.36	0.73	0	1	0	0	0	1	1	8	8	12.4	85	#NULL!	1	0	1	#NULL!	#NULL!	#NULL!
2010943	1	33.02	2	0	0	36	2	3000	1	69	2.2	1	4	1	0	172.5	0	3	0	78	0	1.5	11.2	11	31	4.1	150.5	1.7	2.3	50.74	0.71	0	1	1	1	1	0	0	25	25	11.1 U/gHb	94	#NULL!	0	#NULL!	0	0	0	#NULL!
21385	1	24.49	0	0	0	32	1	3350	1	67	5.34	1	10	0	0	27	0	2	0	72	0	1.79	13.55	37	39	5.37	201.8	8.92	7.5	#NULL!	#NULL!	1	0	0	0	0	1	1	8	15		#NULL!	1	0	#NULL!	1	0	0	#NULL!
2015615	1	24.81	0	0	0	36	2	3250	1	66	5.03	1	10	0	0	59.6	0	3	0	88	0	2.16	8.3	33	26	29.92	179.1	4.5	5	45.7	0.4	1	0	0	0	0	1	1	12	12		94	2	0	#NULL!	0	#NULL!	#NULL!	#NULL!
2011034	1	23.45	0	0	0	34	1	3000	1	66	4.7	1	36	0	0	254.5	0	2.4	0	80	0	1.99	5	34	39	9.6	212.7	2.7	3.7	50.23	#NULL!	1	0	0	0	0	1	1	25	25	23.6	#NULL!	1	0	#NULL!	0	0	0	0
2015539	1	23.78	0	0	0	52	3	4500	2	65	3.17	1	4	1	0	35	0	0.3	1	#NULL!	#NULL!	1.79	18.51	47	24	7.27	185.1	3.02	2.23	#NULL!	0.462	1	1	0	0	0	2	1	25	25	11.4	95	1	0	#NULL!	0	0	1	#NULL!
2010577	1	24.22	0	0	0	39	2	2900	1	65	6.91	1	4	1	0	34	0	2.8	0	#NULL!	#NULL!	1.03	9.6	33.1	35	7.9	5	13.4	12.4	42.34	#NULL!	1	0	0	0	0	1	1	15	10	10.12	#NULL!	2	0	#NULL!	0	0	0	#NULL!
2010946	1	22.05	0	0	0	31	1	4000	1	65	6.49	1	1	1	0	40	0	6	0	66	0	1.55	7.2	40	24	3.87	245.7	3.8	5.9	47.18	#NULL!	1	0	0	0	0	2	1	15	12	11.5	#NULL!	1	0	#NULL!	0	0	1	#NULL!
22275	1	25.1	1	0	0	37	2	2800	1	64	6.99	1	92	0	0	137.8	0	5	0	88	0	2.15	6.6	26	44	11.3	265.4	3.6	2.3	45.23	#NULL!	0	1	0	0	0	1	1	25	25	12.6 U/gHb	#NULL!	#NULL!	0	#NULL!	0	0	#NULL!	#NULL!
2016968	1	27.44	1	0	0	49	2	3950	1	64	6.19	1	2	1	0	9	1	4	0	#NULL!	#NULL!	1.204	9.81	40	11	3.11	76.04	8.87	4.31	42.2	2.81	0	1	1	1	1	0	0	12	20	12.69	99	#NULL!	0	#NULL!	0	0	1	#NULL!
20832	1	25.73	1	0	0	38	2	3300	1	63	4.94	1	50	0	0	20	0	3.5	0	65	0	0.42	3.8	25	36	1.64	77.2	5.7	2.5	49.88	0.71	0	0	0	0	0	1	1	12	12	10.2	#NULL!	#NULL!	0	#NULL!	1	0	0	#NULL!
21277	1	23.39	0	0	0	37	2	3400	1	62	5.33	1	2	1	0	113	0	4.3	0	75	0	1.78	13.4	36.4	39	5.08	193	8.92	7.1	#NULL!	#NULL!	1	0	0	0	0	1	1	25	20		#NULL!	1	0	#NULL!	0	#NULL!	#NULL!	#NULL!
20836	1	23.46	0	0	0	35	1	3640	1	62	4.45	1	2	1	0	45.9	0	3	0	89	0	1.36	8.5	28	24.9	9.57	177.9	4.7	2.8	48.2	0.93	0	0	0	0	0	1	1	15	15	20.5	#NULL!	#NULL!	0	#NULL!	0	0	0	#NULL!
2014910	1	26.4	1	0	0	38	2	4300	2	60	4.97	1	68	0	0	58	0	2	0	#NULL!	#NULL!	0.91	11.2	29	31	13.24	92.3	7.65	4.3	#NULL!	#NULL!	0	0	0	0	0	1	1	15	8		#NULL!	#NULL!	0	#NULL!	0	#NULL!	#NULL!	#NULL!
20008	1	26.2	1	0	0	38	2	4500	2	60	4.14	1	12	0	0	226	0	1.5	1	94	0	0.95	11.2	30	32	13.64	95.7	7.7	4.3	#NULL!	0.55	0	0	0	0	0	1	1	25	25		#NULL!	#NULL!	0	#NULL!	0	#NULL!	#NULL!	#NULL!
22375	1	22.57	0	0	0	35	1	3200	1	60	7.9	1	1	1	0	60	0	3.1	0	73	#NULL!	2.04	4.4	48	18	2.87	134.9	7.45	5.3	#NULL!	#NULL!	0	0	0	0	0	2	1	#NULL!	#NULL!		#NULL!	#NULL!	0	#NULL!	0	0	0	1
20386	1	26.3	1	0	0	37	2	2700	1	60	6.03	1	8	0	0	95	0	4.3	0	96	0	1.44	6	23	29.8	1.46	180	2.1	2.3	40.6	#NULL!	1	0	0	0	1	1	1	25	25	13.3	#NULL!	2	1	1	1	0	0	0
21230	1	24.21	0	0	0	34	1	3400	1	60	5.87	1	0	1	0	88.7	0	2	0	64	0	1.74	6.8	37	36	4.34	219.3	2.5	2.6	48.76	#NULL!	1	0	0	0	0	1	1	25	20	11.9 U/gHb	#NULL!	1	0	#NULL!	0	0	#NULL!	#NULL!
2016336	1	24.24	0	3	1	33	1	4000	1	60	5.48	1	8	0	0	95	0	1.9	0	96	0	2.37	18.68	26	34	8.5	18.8	25.81	12.09	40.2	#NULL!	0	0	0	0	0	1	1	8	6		310	#NULL!	1	0	0	#NULL!	#NULL!	0
22108	1	23.55	0	0	0	37	2	3000	1	60	5.41	1	8	0	0	95	0	5	0	96	0	1.47	3.8	26	34	10.1	169.7	2.2	8.1	49.36	#NULL!	1	0	0	0	0	1	1	25	25	13.7 U/gHb	#NULL!	1	0	#NULL!	0	0	0	#NULL!
2014981	1	26.56	1	0	0	32	1	3300	1	60	5.25	1	1	1	0	60	0	1	1	73	0	1.76	12.8	36	38	4.78	177.9	8.92	6.6	#NULL!	#NULL!	0	0	0	0	1	1	1	25	25		#NULL!	#NULL!	0	#NULL!	0	#NULL!	#NULL!	#NULL!
2010904	1	18.31	0	0	0	40	2	2800	1	60	4.66	1	5	0	0	130	0	2	0	64	0	2.11	10.1	29	30	7.06	7	8.92	10.8	#NULL!	#NULL!	1	0	0	0	0	2	1	#NULL!	#NULL!		#NULL!	1	0	#NULL!	0	#NULL!	#NULL!	#NULL!
22398	1	18.21	0	0	0	31	1	3400	1	60	4.61	1	1	1	0	60	0	3	0	73	#NULL!	1.22	11.7	39	12	8.71	45.2	16.9	4.6	45.66	#NULL!	1	1	0	0	0	2	1	8	8	12.5	#NULL!	2	1	0	0	0	0	1
22500	1	25.36	1	0	0	30	1	3500	1	60	4.37	1	1	1	0	39.7	0	2.5	0	76	0	0.69	5.8	50	24	1.46	7	2.4	4.1	44.89	1.16	1	0	0	0	0	1	1	15	15		#NULL!	2	1	2	0	#NULL!	#NULL!	#NULL!
2014805	1	24.93	0	0	0	50	3	3700	1	60	2.7	1	8	0	0	95	0	4.8	0	96	0	1.86	7.7	27	36	19.78	7	0.6	0.1	47.04	0.44	0	1	1	1	0	1	1	6	6	19.6	104	#NULL!	1	0	1	0	#NULL!	#NULL!
20776	1	26.84	1	0	0	36	2	2400	0	60	4.13	0	10	0	0	35.3	0	2	0	82	0	2.21	3.8	28	32	6.5	112.2	2.2	2.8	45.94	#NULL!	1	0	0	0	1	0	0	15	15	12.7	#NULL!	1	0	#NULL!	0	0	0	0
2011227	1	26.51	1	0	0	30	1	4300	2	58	4.76	1	20	0	0	53	0	3	0	#NULL!	#NULL!	2.29	8.9	36	40	3.61	161	8.3	5.4	#NULL!	#NULL!	1	0	0	0	0	1	1	25	12		#NULL!	1	0	#NULL!	1	#NULL!	#NULL!	#NULL!
20497	1	21.22	0	0	0	30	1	4200	2	58	6.69	1	4	1	0	14.9	1	2	0	55	1	0.59	7.1	41	31	3	114	3.4	5.9	45.85	#NULL!	1	0	0	0	0	2	1	15	15	15.3	#NULL!	2	0	#NULL!	0	0	0	0
22767	1	18.21	0	0	0	33	1	3200	1	58	6.44	1	0	1	0	87.3	0	2	0	75	0	1.11	9	35	31	9.5	47.5	1.3	2.4	46.96	#NULL!	1	0	0	0	0	2	1	25	25	11.9	#NULL!	2	0	#NULL!	0	#NULL!	#NULL!	#NULL!
2011241	1	21.98	0	0	0	36	2	4000	1	57	5.16	1	2	1	0	36.8	0	3	0	79	0	1.68	4.4	34	36	3.69	146	9.1	5.6	#NULL!	#NULL!	0	0	0	0	0	2	1	15	15		#NULL!	#NULL!	0	#NULL!	0	0	0	#NULL!
21542	1	21.11	0	0	0	47	2	3300	1	57	5.02	1	34	0	0	122	0	3.7	0	73	0	1.61	11.6	33	35.3	2.99	135.4	7.8	5.3	#NULL!	#NULL!	1	0	0	0	0	2	1	25	25		#NULL!	1	0	#NULL!	0	#NULL!	#NULL!	#NULL!
2010983	1	26.81	1	0	0	31	1	3000	1	57	4.93	1	2	1	0	11.4	1	3	0	65	0	0.96	6.2	18	24	5.29	114.5	5.2	3.1	42.3	0.96	1	0	1	0	1	1	1	12	12	12.2	86	1	0	#NULL!	0	0	0	0
20137	1	21.48	0	0	0	36	2	2800	1	56	16.82	1	16	0	0	29.2	0	2.5	0	69	0	0.02	20.7	19	129	13.5	135.7	3.4	0.1	#NULL!	#NULL!	0	0	0	0	0	2	1	20	12		#NULL!	#NULL!	0	#NULL!	0	#NULL!	#NULL!	#NULL!
22074	1	32.41	2	0	0	39	2	5100	2	55	4.06	1	3	1	0	37.8	0	6.5	0	91	0	1.08	10.7	72.5	33	8.1	108.5	1.8	1.6	48.24	#NULL!	0	0	0	0	1	0	0	25	25	12.7 U/gHb	#NULL!	#NULL!	0	#NULL!	0	0	0	#NULL!
21474	1	23.15	0	0	0	38	2	4500	2	55	6.92	1	1	1	0	6	1	4.7	0	63	0	1.69	6.8	45	36	5.7	105	6.1	2.8	56.14	0.86	1	0	0	0	0	2	1	15	12	13.7	#NULL!	1	0	#NULL!	0	0	0	0
2015563	1	26.59	1	0	0	33	1	3600	1	55	6.53	1	1	1	0	30	0	3	0	75	0	0.94	9.22	48	17	1.41	77	4.27	4.01	51.88	0.71	1	1	1	0	1	1	1	20	20		75	2	0	#NULL!	0	0	0	#NULL!
20589	1	21.45	0	0	0	39	2	2900	1	55	5.7	1	12	0	0	18.9	0	4.4	0	85	0	1.16	4.6	34	36	9.7	142	2.6	3.6	43.08	0.9	1	0	1	0	0	2	1	20	20	11	95	1	0	#NULL!	1	0	0	#NULL!
2015126	1	25.93	1	0	0	39	2	3500	1	55	5.39	1	22	0	0	58	0	1.6	0	#NULL!	#NULL!	1.82	4.2	37	39.1	5.5	7	12.4	7.7	#NULL!	#NULL!	0	0	0	0	0	1	1	12	12		#NULL!	#NULL!	0	#NULL!	1	#NULL!	#NULL!	#NULL!
22257	1	24.09	0	0	0	37	2	2600	1	55	5.22	1	3	1	0	26	0	3	0	73	0	1.44	7.8	44	30	3.88	144.6	4.2	2.1	49.95	0.15	1	1	1	1	0	1	1	20	15	0.4	109	1	0	#NULL!	0	0	0	#NULL!
2014708	1	23.15	0	0	0	32	1	3850	1	55	5.18	1	1	1	0	60	0	1	1	74	0	1.71	4.4	35	37	4.2	6	8.92	6.1	#NULL!	#NULL!	0	0	0	0	0	1	1	20	20	10.90	#NULL!	#NULL!	0	#NULL!	0	#NULL!	#NULL!	#NULL!
2014800	1	29	1	0	0	41	2	2700	1	55	5.03	1	3	1	0	3.8	1	6.6	0	#NULL!	#NULL!	1.65	11.8	34	36	3.1	137.7	8.9	5.3	#NULL!	#NULL!	0	0	1	0	0	1	1	25	25		93	#NULL!	0	#NULL!	0	#NULL!	0	#NULL!
22751	1	24.54	0	0	0	18	0	3660	1	55	4.94	1	1	1	0	40	0	1	1	#NULL!	#NULL!	1.55	11.1	33	34	1.3	102	8.92	4	#NULL!	#NULL!	1	0	0	0	0	1	1	20	20		#NULL!	1	0	#NULL!	0	#NULL!	#NULL!	#NULL!
22544	1	26.12	1	0	0	39	2	3500	1	55	4.83	1	0	1	0	3.3	1	5	0	62	0	1.509	10.6	31	32	10.71	61.2	8.92	2.8	#NULL!	#NULL!	0	0	0	0	0	1	1	#NULL!	#NULL!		#NULL!	#NULL!	0	#NULL!	0	#NULL!	#NULL!	#NULL!
20989	1	23.99	0	0	0	29	1	3200	1	55	4.19	1	4	1	0	20	0	1.5	1	45	1	1.83	6.4	12	24	3.23	201.8	1.1	3.7	44.94	0.92	1	0	1	0	0	1	1	20	20		#NULL!	1	0	#NULL!	0	0	0	#NULL!
2011171	1	20.16	0	0	0	35	1	4050	1	55	3.46	1	1	1	0	60	0	2	0	74	#NULL!	1.49	12	26	60	7.41	52	13.9	2.5	47.1	0.67	1	0	0	0	0	2	1	12	12	11.3	101	1	1	0	0	0	0	0
22913	1	28.34	1	0	0	39	2	4150	1	55	3.04	1	1	1	0	60	0	3.2	0	74	#NULL!	2.09	5.4	22.3	19.2	4.9	181	5.1	6.7	#NULL!	#NULL!	0	0	0	0	1	0	0	#NULL!	#NULL!		#NULL!	#NULL!	0	#NULL!	0	0	0	0
22633	1	28.39	1	0	0	35	1	2800	1	55	2.96	1	16	0	0	49.1	0	5	0	95	0	2.36	8.2	13	33	7.4	79.4	1.3	2.9	50.51	#NULL!	1	1	0	1	1	0	0	15	15	13.3	#NULL!	2	0	#NULL!	0	0	0	0
2010914	1	29.76	1	0	0	31	1	3000	1	55	2.91	1	6	0	0	30	0	3.5	0	60	0	5.6	12	44	20	8.1	102.9	8	4.7	48.89	0.58	0	0	1	0	1	0	0	15	15	11.1	85	#NULL!	0	#NULL!	0	0	0	#NULL!
2015613	1	30.42	2	0	0	33	1	3500	1	55	1.23	1	2	1	0	5	1	1	1	55	1	1.36	15.8	40	42.9	1.57	63.3	1.3	3	#NULL!	#NULL!	0	0	0	0	1	0	0	15	15		83	#NULL!	0	#NULL!	0	#NULL!	#NULL!	#NULL!
20929	1	21.31	0	0	0	42	2	2100	0	55	4.71	0	5	0	0	100	0	1	1	95	0	4.29	5.4	60	32	1.08	88	10.5	2	46.98	0.7	1	0	0	0	0	2	1	25	25	11.8	#NULL!	1	0	#NULL!	0	0	0	0
2015180	1	20.83	0	0	0	29	1	3200	1	54	4.99	1	0	1	0	64.1	0	4	0	82	0	1.58	11.4	33	34	2.41	121.7	8.92	4.7	#NULL!	#NULL!	1	0	0	0	0	2	1	15	15		#NULL!	1	0	#NULL!	0	#NULL!	#NULL!	#NULL!
22995	1	27.77	1	0	0	36	2	4000	1	54	4.48	1	2	1	0	46.1	0	3.5	0	68	0	1.58	7.3	42	40	3.16	95.3	6.3	2.5	47.94	0.73	0	0	0	0	1	0	0	15	15	11.7 U/gHb	#NULL!	#NULL!	0	#NULL!	0	#NULL!	#NULL!	#NULL!
2011204	1	23.15	0	0	0	32	1	3250	1	54	3.59	1	0	1	0	57.3	0	5	0	89	0	1.3	8.7	31	29	14.8	136.5	2.5	2.7	51.7	#NULL!	1	1	0	0	0	1	1	25	25	14.4	#NULL!	1	0	#NULL!	0	0	#NULL!	#NULL!
2011050	1	24.97	0	0	0	34	1	3600	1	54	3.5	1	0	1	0	64.1	0	3	0	82	#NULL!	2.5	9.2	14	36	13.3	31	15.1	4.3	50.6	#NULL!	1	0	0	0	0	1	1	12	12	13.2	#NULL!	1	1	0	0	0	0	0
2016706	1	23.53	0	0	0	32	1	3350	1	54	3.34	1	0	1	0	64.1	0	5.5	0	82	#NULL!	4.15	5.8	21	25	3.92	204	18.9	7	49.36	2.04	0	0	1	0	0	1	1	8	8	10.1	93	#NULL!	1	0	1	0	0	0
22781	1	21.79	0	0	0	40	2	3100	1	53	6.33	1	11	0	0	57	0	5.7	0	#NULL!	#NULL!	0.28	8	45	36	3.24	141.6	1.94	5.55	#NULL!	#NULL!	0	0	0	0	0	2	1	15	15		#NULL!	#NULL!	0	#NULL!	0	#NULL!	#NULL!	#NULL!
2011360	1	24.57	0	0	0	41	2	3000	1	53	6.05	1	0	1	0	93	0	2.5	0	86	0	5.36	13.07	42	24	3.92	7	15.1	9.1	45.94	0.95	0	1	1	0	0	1	1	12	10	11.6	84	#NULL!	1	0	0	0	#NULL!	0
21685	1	26.58	1	0	0	36	2	3950	1	53	5.91	1	0	1	0	93	0	2	0	86	0	1.79	9.5	41	32	8.16	32.7	3.3	9.7	47.42	#NULL!	0	0	0	0	1	1	1	#NULL!	#NULL!	16	#NULL!	#NULL!	0	#NULL!	0	0	#NULL!	#NULL!
21105	1	23.46	0	0	0	30	1	4000	1	53	5.2	1	9	0	0	84	0	3	0	92	0	1.71	4.4	35	37	4.28	8	8.92	6.1	#NULL!	#NULL!	1	0	0	0	0	1	1	25	25		#NULL!	1	0	#NULL!	0	#NULL!	#NULL!	#NULL!
21100	1	23.85	0	0	0	38	2	3150	1	53	3.98	1	0	1	0	93	0	3	0	86	0	1.42	11.4	66	43.4	8.4	17.61	10.4	4.5	46.4	#NULL!	1	0	0	0	0	1	1	8	8	11.4	#NULL!	2	1	0	1	0	0	0
2014588	1	22.55	0	0	0	37	2	3300	1	53	3.96	1	0	1	0	93	0	0.2	1	86	0	1.33	5.5	20.4	28.7	2.67	1	39	11.8	47.82	0.65	0	1	0	0	0	2	1	10	10	11.3	86	#NULL!	1	0	1	0	0	0
22128	1	30.56	2	0	0	44	2	3500	1	53	3.53	1	0	1	0	18	0	4	0	80	0	1.1	2.8	40	32	12.21	128	10.9	4.2	47.23	#NULL!	0	0	0	0	1	0	0	15	15		#NULL!	#NULL!	0	#NULL!	0	#NULL!	0	0
2011099	1	31.89	2	0	0	55	3	3500	1	53	2.81	1	0	1	0	18	0	2	0	80	0	5.06	8.6	19	42	0.5	40	17.6	4.18	44.7	1.42	0	1	0	1	1	0	0	8	8	13.20	94	#NULL!	1	0	0	0	0	0
21548	1	26.09	1	0	0	30	1	3200	1	52	5.58	1	40	0	0	220.8	0	1.9	0	81	0	1.91	15.2	39	42	7.06	286.1	8.92	13.6	#NULL!	#NULL!	0	0	0	0	0	1	1	25	25		#NULL!	#NULL!	0	#NULL!	0	#NULL!	#NULL!	#NULL!
2016229	1	23.03	0	0	0	36	2	3400	1	52	4.28	1	1	1	0	47	0	4	0	72	0	1.56	8.5	39	24	8.24	247	3.3	4.7	48.2	2.5	0	0	0	0	0	1	1	15	15		#NULL!	#NULL!	0	#NULL!	0	#NULL!	#NULL!	#NULL!
2014907	1	23.36	0	0	0	32	1	2700	1	51	5.56	1	2	1	0	51.2	0	2	0	52	1	1.89	14.9	39	41.6	6.75	265.2	8.92	11.6	#NULL!	#NULL!	1	0	0	0	0	1	1	15	15		#NULL!	1	0	#NULL!	0	#NULL!	#NULL!	#NULL!
2014122	1	22.22	0	0	0	34	1	3900	1	51	4.92	1	1	1	0	89.7	0	3	0	79	0	1.55	11	32	33	1.06	99.2	9	3.9	#NULL!	#NULL!	0	0	0	0	0	2	1	20	20		76	#NULL!	0	#NULL!	0	#NULL!	#NULL!	#NULL!
2010981	1	26.22	1	0	0	32	1	2640	1	51	4.23	1	1	1	0	89.7	0	1.5	1	79	0	2.03	13.1	22.3	29.6	7.9	1	26.3	9.12	41.2	0.51	1	1	1	0	0	1	1	10	6	13.09	101	1	1	0	0	0	0	0
2010635	1	38.06	2	0	0	37	2	4070	1	51	3.65	1	1	1	0	89.7	0	2.5	0	79	0	2.24	15	31	63	3.82	154	11.8	5.71	42.8	#NULL!	0	0	0	0	1	0	0	10	15	248.3 mUI/109 GR	#NULL!	#NULL!	0	#NULL!	0	0	0	0
2011054	1	24.72	0	0	0	35	1	3200	1	51	3.45	1	40	0	0	72.2	0	2.5	0	63	0	1.69	8.16	19	28	9.1	290	8.45	5.3	40.6	0.64	1	1	0	0	0	1	1	25	25	11.90	#NULL!	1	0	#NULL!	0	0	0	0
2011362	1	29.35	1	0	0	43	2	2700	1	51	1.84	1	1	1	0	89.7	0	4	0	79	0	1.25	8.3	17	24	1.41	7	15.3	2.4	47.88	0.38	1	0	1	0	1	0	0	8	8	18	#NULL!	1	1	0	1	0	0	0
22990	1	25.18	1	0	0	41	2	2400	0	51	2.12	0	2	1	0	70.7	0	4	0	66	0	1.17	4.5	36	38	7.4	58.1	2.9	1.7	48.4	#NULL!	1	0	0	0	0	1	1	20	20	13.4 U/gHb	#NULL!	1	0	#NULL!	0	0	0	#NULL!
20856	1	21.56	0	0	0	34	1	4500	2	50	7.1	1	12	0	0	133.3	0	3.5	0	86	0	1.6	8.4	75	24.9	5.3	266.3	2.2	1.9	48.35	1.69	1	0	0	0	0	2	1	25	25		#NULL!	1	0	#NULL!	0	#NULL!	#NULL!	#NULL!
22244	1	25.83	1	0	0	43	2	4200	2	50	4.84	1	3	1	0	30	0	3	0	84	0	0.83	11.1	29	31	12.42	86.8	7	4.3	#NULL!	#NULL!	0	0	0	0	0	1	1	25	25		#NULL!	#NULL!	0	#NULL!	0	#NULL!	#NULL!	#NULL!
2011375	1	19.53	0	0	0	31	1	4220	2	50	5.91	1	1	1	0	112.1	0	3	0	66	0	1.89	6.9	38	24	4.4	2.6	1.7	2.6	50.37	0.61	1	0	0	0	0	2	1	25	25		#NULL!	1	0	#NULL!	0	#NULL!	#NULL!	#NULL!
2011117	1	25.83	1	1	1	51	3	5500	2	50	3.89	1	5	0	0	16	0	1.5	1	20	1	0.99	5.9	25	19	2.3	6	10.6	4.5	#NULL!	0.31	1	1	0	0	0	1	1	10	10		#NULL!	2	0	#NULL!	1	0	0	0
21702	1	20.9	0	1	1	31	1	3200	1	50	7.97	1	12	0	0	76.6	0	2	0	78	0	2.06	4.4	26	27	6.4	81.2	1.7	3.6	45.78	#NULL!	1	0	0	0	0	2	1	#NULL!	#NULL!	13	#NULL!	1	0	#NULL!	0	#NULL!	#NULL!	#NULL!
2014490	1	24.73	0	0	0	37	2	2550	1	50	5.78	1	3	1	0	40	0	3	0	48	1	2.07	11.6	45	24	0.68	205.1	3.9	8.6	47.36	0.82	0	1	0	0	0	1	1	15	15	11.3	86	#NULL!	0	#NULL!	0	0	1	#NULL!
20814	1	26.83	1	0	0	50	3	2600	1	50	5.58	1	4	1	0	36	0	2.8	0	#NULL!	#NULL!	1.92	15.4	39	42	7.1	290	8.92	13.6	#NULL!	#NULL!	0	0	0	0	1	1	1	15	12		#NULL!	#NULL!	0	#NULL!	0	#NULL!	#NULL!	#NULL!
2010637	1	22.05	0	0	0	38	2	2900	1	50	5.3	1	5	0	0	0.5	1	4.5	0	50	1	0.6	10.3	48	20	9.26	60	10	4.18	44.31	#NULL!	0	1	0	0	0	2	1	12	10		#NULL!	#NULL!	1	1	0	0	#NULL!	0
2016619	1	22.4	0	0	0	34	1	3200	1	50	5.23	1	1	1	0	4	1	2.3	0	#NULL!	#NULL!	1.75	12.7	35.7	38	4.59	174.3	8.98	6.34	46.05	#NULL!	1	0	0	0	0	2	1	15	12		85	1	0	#NULL!	0	#NULL!	#NULL!	#NULL!
2014288	1	23.15	0	0	0	31	1	3510	1	50	5.18	1	22	0	0	2	1	2.5	0	#NULL!	#NULL!	1.02	23.4	27.5	10	8.71	40.49	13.35	5.87	51.68	#NULL!	0	0	0	0	0	1	1	10	15	11	72	#NULL!	0	#NULL!	0	0	0	0
2010923	1	27.28	1	0	0	33	1	3450	1	50	5.17	1	0	1	0	77.4	0	3.5	0	84	0	1.6	8.9	50.6	24	4.59	157.9	2.3	21.3	49.48	1.44	1	1	0	0	1	1	1	15	20		98	2	0	#NULL!	0	#NULL!	#NULL!	#NULL!
2014912	1	35	2	0	0	40	2	3000	1	50	5.12	1	1	1	0	30	0	2	0	#NULL!	#NULL!	1.65	4.21	34	36	3.5	7	8.92	5.6	#NULL!	#NULL!	0	0	0	0	0	2	1	12	10		#NULL!	#NULL!	0	#NULL!	0	#NULL!	#NULL!	#NULL!
2014214	1	22.09	0	0	0	33	1	3400	1	50	4.9	1	1	1	0	20	0	3	0	65	0	2.83	5.6	26	24	1.58	131.5	2.9	3	45.01	0.21	1	0	0	0	0	2	1	12	12	11	95	1	0	#NULL!	0	0	0	#NULL!
2014782	1	26.4	1	0	0	34	1	3500	1	50	4.9	1	3	1	0	32.7	0	3.8	0	#NULL!	#NULL!	1.53	10.85	32	32.3	0.84	97	8.92	3.8	#NULL!	#NULL!	0	0	0	0	1	1	1	12	12		#NULL!	#NULL!	0	#NULL!	1	#NULL!	#NULL!	#NULL!
2014023	1	26.06	1	0	0	34	1	3420	1	50	4.81	1	4	1	0	30	0	3	0	#NULL!	#NULL!	2.21	10.3	42	31	9.7	52	4.75	2.5	47.88	#NULL!	0	0	0	0	0	1	1	15	15		#NULL!	#NULL!	0	#NULL!	0	0	1	0
2011367	1	34	2	0	0	43	2	2900	1	50	4.69	1	16	0	0	38.4	0	4.5	0	80	0	1.59	6.1	34	36	9.7	142	2.3	2.8	#NULL!	#NULL!	0	0	0	0	0	2	1	15	15		#NULL!	#NULL!	0	#NULL!	0	#NULL!	#NULL!	#NULL!
21198	1	36.73	2	0	0	27	1	2700	1	50	4.3	1	8	0	0	0.6	1	3	0	30	1	1.51	12.1	11.6	34	8.5	28	11	4	44.32	#NULL!	1	0	0	0	1	0	0	#NULL!	#NULL!	12,21	#NULL!	2	1	1	1	0	0	0
2015173	1	25.31	1	0	0	30	1	3050	1	50	3.49	1	5	0	0	50	0	3	0	94	0	5.09	19.4	16	39	9.5	286.1	2.7	10.8	48.42	#NULL!	1	0	0	0	0	1	1	25	25	10.4	#NULL!	2	0	#NULL!	0	0	0	#NULL!
20653	1	31.02	2	0	0	35	1	4100	1	50	2.64	1	0	1	0	23.2	0	5.2	0	62	0	1.78	6.7	12	39	6.4	108.6	2.6	11.8	47.54	0.98	0	1	0	1	1	0	0	25	25	15,5	#NULL!	#NULL!	0	#NULL!	0	0	#NULL!	#NULL!
2010910	1	41.66	2	0	0	38	2	3700	1	50	2.47	1	6	0	0	26	0	2.5	0	60	0	2.6	8.7	18	24	2.52	94.2	3.1	3.2	#NULL!	0.45	0	0	1	0	1	0	0	25	25	11.5	#NULL!	#NULL!	0	#NULL!	0	0	#NULL!	#NULL!
2014294	1	24.8	0	0	0	37	2	3150	1	50	2.1	1	1	1	0	20	0	1	1	60	0	0.87	12.3	19	24	2.58	7	3.8	0.9	49.54	#NULL!	1	1	0	0	0	1	1	12	10	10.2	85	1	0	#NULL!	0	0	0	#NULL!
22349	1	25.18	1	0	0	36	2	3250	1	50	1.89	1	0	1	0	76	0	4.5	0	94	0	2.01	6.4	22	33	5.5	115.3	2.8	0.6	49.49	#NULL!	0	0	0	0	0	1	1	20	20	13.6 U/gHb	#NULL!	#NULL!	0	#NULL!	0	0	#NULL!	#NULL!
2015133	1	24.76	0	0	0	34	1	2300	0	50	7.3	0	4.1	0	0	26	0	4.7	0	#NULL!	#NULL!	0.86	5.7	37	42	5.08	137.2	18.3	6.5	#NULL!	#NULL!	1	0	0	0	0	1	1	12	12		#NULL!	2	1	0	0	#NULL!	#NULL!	#NULL!
22951	1	23.32	0	0	0	35	1	2000	0	50	5.65	0	4	0	0	80	0	2	0	#NULL!	#NULL!	2.42	6	34	53	21	229.2	4.6	2.5	47.06	#NULL!	1	0	0	0	0	1	1	25	25	13.4	#NULL!	1	0	#NULL!	0	0	0	#NULL!
20054	1	25.91	1	0	0	35	1	1600	0	50	5.63	0	3	1	0	26	0	1.8	0	#NULL!	#NULL!	6.04	6.6	36	32	7.45	7	4.2	4.6	#NULL!	#NULL!	1	0	0	0	1	1	1	20	12	14.5	#NULL!	1	0	#NULL!	1	#NULL!	#NULL!	#NULL!
20383	1	32	2	0	0	36	2	2500	0	50	5	0	4.1	0	0	102.8	0	1	1	83	0	1.72	3.9	34	29	6.96	0.7	12.5	4.3	47.62	#NULL!	0	1	1	0	0	1	1	25	25		#NULL!	#NULL!	0	#NULL!	0	0	#NULL!	#NULL!
21028	1	35	2	0	0	40	2	1900	0	50	3.56	0	4.1	0	0	26	0	1.9	0	#NULL!	#NULL!	2.17	4.7	29	32	1.47	98	12.5	6.2	#NULL!	#NULL!	0	0	0	0	0	2	1	6	10		#NULL!	#NULL!	0	#NULL!	0	#NULL!	#NULL!	#NULL!
21977	1	25.25	1	1	1	34	1	2500	0	50	3.15	0	4.1	0	0	26	0	5	0	#NULL!	#NULL!	1.63	8.3	19.3	14.9	1.47	15.44	12.6	4.8	44.7	1.3	1	1	1	0	0	1	1	6	10	11.29 U/gHb	#NULL!	1	0	#NULL!	0	0	0	0
2011030	1	23.57	0	0	0	30	1	3300	1	49	6.12	1	14	0	0	35	0	2	0	#NULL!	#NULL!	0.57	1.08	29	23	1.13	99.7	2.04	4	48.04	#NULL!	1	0	0	0	0	1	1	#NULL!	#NULL!	15.9	#NULL!	1	0	#NULL!	0	0	#NULL!	0
2016973	1	23.92	0	0	0	34	1	3200	1	49	5.09	1	1	1	0	26	0	3.2	0	#NULL!	#NULL!	1.65	11.88	34	36	3.11	137.8	8.9	5.3	#NULL!	0.295	0	1	1	1	0	1	1	20	12		#NULL!	#NULL!	0	#NULL!	0	#NULL!	#NULL!	#NULL!
2017004	1	24.73	0	0	0	36	2	2800	1	48	5.5	1	22	0	0	100	0	2	0	#NULL!	#NULL!	1.87	14.5	38.8	41	6.6	245.7	8.92	9.2	#NULL!	#NULL!	0	0	0	0	0	1	1	20	20		#NULL!	#NULL!	0	#NULL!	0	#NULL!	#NULL!	#NULL!
2016649	1	33.26	2	0	0	29	1	3500	1	48	4.65	1	1	1	0	6.2	1	2.8	0	82	0	2.73	11.6	48	24	0.2	83.6	3.2	3.6	#NULL!	#NULL!	1	0	0	0	1	0	0	12	10		#NULL!	1	0	#NULL!	0	#NULL!	#NULL!	#NULL!
2011400	1	24.38	0	0	0	31	1	3450	1	48	3.25	1	4	1	0	44.5	0	1.5	1	61	0	3	22	27	24	3.08	118.4	3.1	2.5	#NULL!	#NULL!	0	1	0	0	0	1	1	12	12	10.7	94	#NULL!	0	#NULL!	0	#NULL!	#NULL!	#NULL!
21233	1	31.02	2	0	0	40	2	3700	1	47	7.29	1	18	0	0	7	1	4.5	0	#NULL!	#NULL!	2.2	10.21	47	36	5.29	199.47	7.94	7.47	#NULL!	1.09	1	1	0	0	1	0	0	8	10	11.6	#NULL!	2	0	#NULL!	0	0	0	#NULL!
22445	1	26.77	1	0	0	41	2	3300	1	47	5.38	1	10	0	0	90.5	0	3	0	#NULL!	#NULL!	1.05	4.6	19	34	9.7	52	10.7	2.57	49.1	#NULL!	1	0	0	0	1	1	1	#NULL!	#NULL!	14.1	#NULL!	1	1	0	1	0	0	0
22815	1	28.73	1	0	0	38	2	3600	1	47	4.28	1	5	0	0	1.7	1	1.8	0	62	0	2	9.2	49	23.6	3.87	155.8	11.8	5.8	#NULL!	#NULL!	1	0	0	0	1	0	0	6	6		#NULL!	1	0	#NULL!	0	#NULL!	#NULL!	#NULL!
22411	1	28.08	1	0	0	38	2	3550	1	47	3.44	1	10	0	0	90.5	0	3.5	0	#NULL!	#NULL!	2.3	12.7	22	37	1.21	99.9	2.6	4	4.2	#NULL!	1	0	0	0	1	0	0	#NULL!	#NULL!	224 mUI/109	#NULL!	1	0	#NULL!	0	0	#NULL!	0
2014110	1	23.33	0	0	0	35	1	2800	1	47	2.67	1	10	0	0	90.5	0	2.9	0	#NULL!	#NULL!	1.44	15.49	26	23	4.91	308.4	26.05	16.38	#NULL!	0.39	1	1	0	0	0	1	1	6	6	12.31 U/gHb	113	2	0	#NULL!	1	0	0	0
2014291	1	36	2	0	0	32	1	2800	1	47	2.36	1	10	0	0	90.5	0	4.5	0	#NULL!	#NULL!	1.36	4.3	27	24	0.25	7	54.7	8.4	44.66	0.6	1	0	0	0	0	2	1	6	5	10.1	68	2	1	0	0	#NULL!	#NULL!	#NULL!
2014886	1	25.62	1	0	0	30	1	3200	1	46	8.79	1	1	1	0	91.5	0	3.2	0	77	0	1.89	5.09	16	16.56	2	15.4	19.7	4.9	48.6	0.45	0	1	0	0	0	1	1	10	10	360 mUI/109Gr	90	#NULL!	1	0	0	#NULL!	0	0
2015124	1	26.58	1	0	0	31	1	3200	1	46	5.53	1	1	1	0	91.5	0	2	0	77	0	1.89	14.8	39	41.4	6.7	254	8.92	10.8	#NULL!	#NULL!	0	0	0	0	1	1	1	20	20		#NULL!	#NULL!	0	#NULL!	0	#NULL!	#NULL!	#NULL!
2015129	1	23.12	0	0	0	32	1	3400	1	46	5.17	1	1	1	0	43.8	0	3	0	58	1	1.69	4.2	35	37	3.8	151.3	8.92	5.7	#NULL!	#NULL!	0	0	0	0	0	1	1	25	25		#NULL!	#NULL!	0	#NULL!	0	#NULL!	#NULL!	#NULL!
21961	1	29.01	1	0	0	36	2	4000	1	46	4.89	1	4	1	0	110	0	1	1	#NULL!	#NULL!	0.95	10.9	33	62	16.6	99.7	2.8	4.7	44.78	#NULL!	1	0	0	0	1	0	0	20	20	13 U/gHb	#NULL!	2	0	#NULL!	0	0	0	#NULL!
22427	1	26.87	1	0	0	32	1	3480	1	46	4.65	1	0	1	0	28	0	2	0	68	0	1.43	10	29	30	6.77	7	8.92	0.02	#NULL!	#NULL!	1	0	0	0	1	1	1	12	12		#NULL!	2	0	#NULL!	0	#NULL!	#NULL!	#NULL!
22454	1	27.73	1	0	0	41	2	3500	1	46	4.06	1	1	1	0	91.5	0	3	0	77	0	1.61	6.3	69	31	3.3	90.4	9.1	4.7	50.16	0.94	1	0	0	0	1	0	0	12	10	14.6	#NULL!	1	1	0	0	0	0	0
21768	1	24.24	0	0	0	41	2	2950	1	46	3.63	1	6	0	0	70	0	2.4	0	56	1	2	11	22	35	7.6	21.5	1.6	1.56	46	#NULL!	0	1	0	0	0	1	1	20	20	10.92	#NULL!	#NULL!	0	#NULL!	0	0	0	#NULL!
2014363	1	26.51	1	1	1	46	2	2800	1	46	3.01	1	1	1	0	91.5	0	4	0	77	0	0.82	7.6	30.8	29	0.88	14.3	23.5	5.3	43.68	0.39	1	0	1	0	1	1	1	8	8	11.73	96	1	1	0	1	0	0	0
2014973	1	25.15	1	0	0	36	2	4200	2	45	7.49	1	4	1	0	37.1	0	4.5	0	72	0	3.32	6.4	46	69	4.98	7	4	2.9	#NULL!	#NULL!	0	0	0	0	0	1	1	15	25		#NULL!	#NULL!	0	#NULL!	0	#NULL!	#NULL!	#NULL!
23008	1	33.33	2	0	0	40	2	4500	2	45	5.01	1	10	0	0	38	0	2.5	0	#NULL!	#NULL!	1.69	9.77	25	26	7.27	50.5	7.7	4.1	#NULL!	#NULL!	0	0	0	0	1	0	0	#NULL!	#NULL!		#NULL!	#NULL!	0	#NULL!	0	#NULL!	#NULL!	#NULL!
21142	1	26.22	1	0	0	35	1	4200	2	45	2.76	1	1	1	0	20	0	1	1	56	1	1.89	8.21	19.8	26	5.98	148	5.5	3.6	41.3	0.36	1	0	0	0	0	1	1	15	15		#NULL!	2	0	#NULL!	0	0	2	#NULL!
21904	1	32.49	2	0	0	41	2	4800	2	45	5.01	1	15	0	0	53.2	0	3	0	#NULL!	#NULL!	0.81	8.4	34	37	2.02	114	7.7	4.5	#NULL!	#NULL!	1	0	0	0	1	0	0	25	25		#NULL!	1	0	#NULL!	0	#NULL!	#NULL!	#NULL!
21195	1	21.88	0	0	0	37	2	2700	1	45	12.45	1	0	1	0	65.3	0	1	1	93	0	2.11	6	26	37	2	115.3	3.4	4.5	44.86	#NULL!	1	0	0	0	0	2	1	#NULL!	#NULL!	16,1	#NULL!	1	0	#NULL!	0	0	0	0
2011154	1	23.46	0	0	0	39	2	3000	1	45	6.15	1	0	1	0	65.3	0	3.5	0	93	#NULL!	1.41	13.4	51	25	7.6	358.8	37.2	21.3	47.46	0.59	0	1	0	0	0	1	1	4	4	205 mUI/	94	#NULL!	0	#NULL!	1	#NULL!	#NULL!	#NULL!
2013869	1	22.88	0	0	0	29	1	3600	1	45	5.96	1	1	1	0	60	0	2.5	0	#NULL!	#NULL!	2.37	22	65	42	3.35	142	4.7	5.6	#NULL!	#NULL!	0	0	0	0	0	1	1	20	20		#NULL!	#NULL!	0	#NULL!	0	#NULL!	#NULL!	#NULL!
2013821	1	24.69	0	0	0	35	1	3800	1	45	5.71	1	4	1	0	50	0	3	0	69	0	1.89	6	33	24	3.69	131.3	3.8	4.3	45.54	0.62	1	0	0	0	0	1	1	25	20	10.3	84	2	0	#NULL!	0	0	0	#NULL!
2014548	1	24.93	0	0	0	38	2	3800	1	45	4.99	1	1	1	0	60	0	2.5	0	60	#NULL!	1.509	39.39	33.1	36	0.39	3.8	19	11	45.9	0.8	0	0	0	0	0	1	1	8	8	10.20	96	#NULL!	1	0	1	0	0	0
2014793	1	24.84	0	0	0	37	2	3500	1	45	4.87	1	1	1	0	60	0	2	0	60	0	1.18	6.1	33	24	5.29	265.5	3	1.9	45.71	0.47	0	0	1	0	0	1	1	25	15	9.8	88	#NULL!	0	#NULL!	0	0	0	#NULL!
20504	1	28.25	1	0	0	29	1	3850	1	45	4.84	1	18	0	0	148.5	0	5	0	#NULL!	#NULL!	1.57	5	16	36	0.88	97.2	3	3.9	44.21	#NULL!	1	0	0	0	1	0	0	#NULL!	#NULL!	14,2	#NULL!	1	0	#NULL!	0	0	#NULL!	#NULL!
2011274	1	25.47	1	0	0	35	1	3450	1	45	4.62	1	65	0	0	81.1	0	3	0	75	0	2.16	9.3	39	35.98	2.64	129.89	6.6	5.1	52.01	#NULL!	0	0	0	0	0	1	1	25	25		#NULL!	#NULL!	0	#NULL!	0	#NULL!	#NULL!	#NULL!
20508	1	34.54	2	0	0	35	1	2540	1	45	4.52	1	0	1	0	65.3	0	1.8	0	93	#NULL!	2.36	13.57	41.7	47	6.72	255.7	19.3	11.1	#NULL!	#NULL!	0	0	0	0	1	0	0	10	8		#NULL!	#NULL!	0	#NULL!	1	0	0	#NULL!
2014917	1	24.02	0	0	0	39	2	3800	1	45	4.4	1	1	1	0	0.6	1	2.5	0	20	1	2.63	7.6	45	24	2.64	33.8	20.4	4.8	46.02	#NULL!	1	0	1	0	0	1	1	10	10	10.5	82	1	0	#NULL!	0	0	0	#NULL!
2011245	1	36	2	0	0	31	1	2900	1	45	4.16	1	1	1	0	60	0	1.5	1	60	#NULL!	0.69	6.9	27.3	38	1.45	168.99	3.3	3.2	42.3	#NULL!	1	0	0	0	0	2	1	20	15	10.22	#NULL!	1	1	1	0	0	#NULL!	0
2016216	1	19.75	0	0	0	34	1	2900	1	45	4.01	1	7	0	0	80	0	2	0	70	0	1.67	3.5	40	24	6.62	290.7	2.2	2.4	48.31	0.76	1	1	0	0	0	2	1	20	20	10.3	84	2	0	#NULL!	1	0	0	#NULL!
2015555	1	22.66	0	0	0	49	2	3600	1	45	3.49	1	1	1	0	10	1	4.5	0	60	0	2.54	9.3	37	24	2.47	96.9	5	2.5	45.48	1.25	1	0	0	0	0	2	1	15	12	311 U/10	88	1	0	#NULL!	0	0	0	0
2014791	1	26.67	1	0	0	44	2	3250	1	45	2.31	1	1	1	0	60	0	3.5	0	#NULL!	#NULL!	1.05	6.3	33	24	3	79.6	5	4.8	45.71	1.47	1	0	0	0	1	1	1	12	12	13.3 U/gHb	84	1	0	#NULL!	0	#NULL!	#NULL!	#NULL!
21063	1	22.86	0	0	0	38	2	3100	1	45	1.46	1	1	1	0	60	0	1.5	1	#NULL!	#NULL!	2.26	27.3	40	43	0.2	7	73.9	25.6	#NULL!	0.09	1	0	0	0	0	1	1	2	2		#NULL!	1	1	0	0	2	0	0
22414	1	24.07	0	0	0	40	2	4300	2	44	5.06	1	9	0	0	28.7	0	3.5	0	56	1	2.63	10.1	16.7	31	6.1	268	7.65	8.3	#NULL!	#NULL!	1	0	0	0	0	1	1	20	20		#NULL!	2	0	#NULL!	0	#NULL!	#NULL!	#NULL!
2017006	1	27.73	1	0	0	41	2	4100	1	44	4.81	1	1	1	0	4	1	5.4	0	#NULL!	#NULL!	1.5	10.5	31	31.62	1.47	60	8.92	2.71	#NULL!	#NULL!	0	0	0	0	1	0	0	12	15		#NULL!	#NULL!	0	#NULL!	0	#NULL!	#NULL!	#NULL!
20897	1	23.15	0	0	0	34	1	3500	1	44	3.92	1	34	0	0	28	0	3	0	58	1	1.13	4.2	33	25	1.45	7	2	4.1	48.86	#NULL!	0	0	0	0	0	1	1	#NULL!	#NULL!	15,4	#NULL!	#NULL!	0	#NULL!	0	#NULL!	#NULL!	#NULL!
20121	1	21.6	0	0	0	40	2	2350	0	44	3.59	0	0	1	0	162.1	0	2	0	88	0	0.92	6	15	19	1.47	110.5	4.1	2.3	#NULL!	#NULL!	0	1	1	1	0	1	1	12	20		#NULL!	#NULL!	0	#NULL!	0	0	0	#NULL!
2015125	1	23.74	0	1	1	41	2	3800	1	43	5.58	1	10	0	0	17.3	0	4.2	0	91	0	0.52	5.3	26	24	1.45	100.9	12.7	8.3	45.61	0.72	0	0	0	0	0	1	1	12	12	10	222	#NULL!	1	0	0	2	0	0
20238	1	24.9	0	0	0	51	3	3800	1	43	5.47	1	10	0	0	17.3	0	2.2	0	91	0	2.12	6.51	44	34	7.8	26.5	3.5	1.7	#NULL!	#NULL!	0	0	0	0	0	1	1	25	25		#NULL!	#NULL!	0	#NULL!	0	#NULL!	#NULL!	#NULL!
21964	1	25.88	1	0	0	39	2	3600	1	43	4.9	1	8	0	0	6	1	2	0	#NULL!	#NULL!	1.53	10.8	32	32.2	0.8	96.9	8.92	3.8	#NULL!	#NULL!	1	0	0	0	0	1	1	25	20		#NULL!	1	0	#NULL!	0	#NULL!	#NULL!	#NULL!
2011384	1	23.53	0	0	0	32	1	2650	1	43	4.84	1	0	1	0	14.5	1	2.5	0	76	0	1.51	4.21	31.1	32	12.8	68.3	8.92	3.1	#NULL!	#NULL!	0	0	0	0	0	1	1	20	20		#NULL!	#NULL!	0	#NULL!	0	#NULL!	#NULL!	#NULL!
2014792	1	30.59	2	0	0	38	2	3800	1	43	2.29	1	37	0	0	20	0	5	0	65	0	2.49	10.8	16	24	2.26	7	20.7	6.3	49.11	0.41	1	1	0	0	1	0	0	10	8	10.7	#NULL!	2	1	0	1	0	0	0
22868	1	26.64	1	0	0	37	2	3200	1	42	6.02	1	20	0	0	5	1	3.8	0	#NULL!	#NULL!	2.16	9.1	51	30	15.57	74.2	5	3.3	#NULL!	0.51	0	0	0	0	1	1	1	12	12		#NULL!	#NULL!	0	#NULL!	0	#NULL!	#NULL!	#NULL!
20906	1	23.04	0	0	0	46	2	2650	1	42	5.67	1	14	0	0	18.4	0	1.5	1	86	0	1.77	8.1	45	34	1.58	7	10.3	4.2	#NULL!	2.8	1	0	0	0	0	1	1	15	15		#NULL!	2	0	#NULL!	0	0	0	0
21744	1	26.12	1	0	0	28	1	3600	1	42	5.35	1	0	1	0	51.1	0	2	0	87	0	1.8	13.6	37	39	5.4	204	8.92	7.6	#NULL!	#NULL!	1	0	0	0	0	1	1	25	20		#NULL!	1	0	#NULL!	0	#NULL!	#NULL!	#NULL!
2014878	1	22.98	0	0	0	42	2	3800	1	42	3.52	1	1	1	0	11.9	1	3	0	58	1	2.17	7.2	34	24	2.07	237.7	2.4	3.1	49	1.27	0	1	0	0	0	1	1	20	20	11.4	73	#NULL!	0	#NULL!	0	0	0	#NULL!
22822	1	32.65	2	0	0	35	1	3200	1	42	2.36	1	0	1	0	32.7	0	5	0	80	0	1.41	4.6	14	37	5.4	118.3	4.9	4.7	44.97	#NULL!	0	0	0	0	1	0	0	20	20	11.9	#NULL!	#NULL!	0	#NULL!	0	0	0	#NULL!
2016217	1	23.59	0	0	0	43	2	3000	1	41	4.92	1	1	1	0	13	1	2	0	#NULL!	#NULL!	1.55	11	33	33	1.3	100.9	8.92	4	#NULL!	#NULL!	0	0	0	0	0	1	1	20	20		#NULL!	#NULL!	0	#NULL!	0	#NULL!	#NULL!	#NULL!
2015616	1	28.09	1	0	0	35	1	3370	1	41	4.67	1	17	0	0	16.2	0	3.5	0	79	0	2.12	10.1	29	30	7.32	7	8.92	8.3	#NULL!	#NULL!	0	0	0	0	1	0	0	20	20		#NULL!	#NULL!	0	#NULL!	1	#NULL!	#NULL!	#NULL!
21785	1	28.4	1	2	1	32	1	3650	1	41	3.58	1	0	1	0	149	0	3	0	91	0	0.93	5.2	27	24	8.5	303	2	2.3	47.7	0.55	1	0	0	0	1	0	0	25	25	13.9	#NULL!	1	0	#NULL!	0	0	#NULL!	#NULL!
2015156	1	25.47	1	0	0	38	2	3600	1	41	2.57	1	1	1	0	20	0	2.5	0	65	0	1.67	8.8	22	43	1.15	140.7	2.5	4.7	39.3	0.79	0	1	0	0	0	1	1	15	15		109	#NULL!	0	#NULL!	0	0	0	#NULL!
21833	1	40.12	2	0	0	37	2	3850	1	41	1.1	1	17	0	0	16.2	0	4	0	79	0	1.66	7.8	17	31.6	1.36	5.2	10	12.5	48.35	0.38	1	0	1	0	1	0	0	15	12	128 mUI/Er	86	1	1	0	0	0	0	0
20166	1	21.15	0	0	0	34	1	2400	0	41	2.78	0	0	1	0	190.4	0	2	0	73	0	1.82	11.4	22	29	4.6	7	12.6	5.7	#NULL!	#NULL!	0	0	0	0	0	2	1	#NULL!	#NULL!	248.3 mU	#NULL!	#NULL!	0	#NULL!	0	0	0	0
22573	1	27.17	1	0	0	46	2	4800	2	40	5.01	1	6	0	0	35	0	1	1	42	1	1.64	3.8	39	24.9	1.55	131.4	2.4	2.2	46.19	0.48	0	0	1	0	0	1	1	25	25		#NULL!	#NULL!	0	#NULL!	0	#NULL!	0	0
20722	1	25.06	1	0	0	33	1	4800	2	40	5.01	1	8	0	0	29.9	0	4	0	74	0	1.95	8.2	31	35	1.88	112.2	7.65	4.4	#NULL!	2.33	0	0	0	0	0	1	1	12	15		#NULL!	#NULL!	0	#NULL!	0	#NULL!	#NULL!	#NULL!
2011109	1	21.91	0	0	0	33	1	4500	2	40	2.59	1	3	1	0	25.9	0	3	0	66	0	1.23	7.1	31	31	6.1	77.2	5.9	1.8	#NULL!	#NULL!	1	0	0	0	0	2	1	20	20	15.5	#NULL!	1	0	#NULL!	0	#NULL!	#NULL!	#NULL!
21004	1	23.31	0	0	0	30	1	3200	1	40	9.9	1	28	0	0	148.2	0	3	0	96	0	2.24	11.1	47	37	5.2	196.6	6	7.3	#NULL!	#NULL!	0	0	0	0	0	1	1	25	25		#NULL!	#NULL!	0	#NULL!	0	#NULL!	#NULL!	#NULL!
2014205	1	25.56	1	0	0	33	1	3940	1	40	6.78	1	5	0	0	20	0	2.5	0	68	0	2.07	27.3	26	24	9.57	50.4	2	2.4	49.55	0.44	0	0	0	0	0	1	1	20	15	11.2	91	#NULL!	0	#NULL!	0	#NULL!	#NULL!	#NULL!
2010357	1	23.51	0	0	0	38	2	3500	1	40	6.72	1	0	1	0	200.2	0	2	0	92	0	3.51	5.3	26	43	1.47	193.9	4	2.1	46.25	#NULL!	1	0	0	0	0	1	1	25	25	16.1	#NULL!	1	0	#NULL!	0	0	#NULL!	#NULL!
22825	1	24.39	0	0	0	29	1	3600	1	40	6.7	1	0	1	0	93.4	0	3	0	88	0	0.43	8.2	26	16	8.44	18	23.5	8.9	50.28	#NULL!	0	0	0	0	0	1	1	#NULL!	#NULL!	12.7	#NULL!	#NULL!	1	0	0	0	0	0
2014911	1	23.24	0	0	0	37	2	3600	1	40	6.13	1	1	1	0	50	0	4	0	67	0	2.06	9.5	45	35.98	13.3	132.9	3.7	4.2	#NULL!	0.37	0	1	0	0	0	1	1	20	20	11.7	80	#NULL!	0	#NULL!	0	0	#NULL!	#NULL!
20084	1	18.61	0	0	0	34	1	2750	1	40	5.79	1	6	0	0	16.2	0	5.7	0	62	0	0.55	10.74	25	23	8.15	32.11	1.49	1.94	47.63	#NULL!	0	0	1	0	0	2	1	25	25	12.9 U/gHb	#NULL!	#NULL!	0	#NULL!	0	0	0	#NULL!
2015123	1	27.1	1	0	0	32	1	3500	1	40	5.44	1	0	1	0	93.4	0	4	0	88	0	2.95	12.97	20	24	2.67	238.7	3.6	2.6	50.53	0.4	0	1	1	0	1	1	1	12	12		92	#NULL!	0	#NULL!	0	0	0	#NULL!
20163	1	23.04	0	0	0	34	1	3500	1	40	5.18	1	14	0	0	122.6	0	2	0	93	0	1.7	4.3	35	37	4.2	6	8.92	6.1	#NULL!	#NULL!	1	0	0	0	0	1	1	25	25		#NULL!	1	0	#NULL!	0	#NULL!	#NULL!	#NULL!
21923	1	22.84	0	0	0	40	2	2800	1	40	5.11	1	0	1	0	75.5	0	3	0	86	0	1.76	4.4	33	41	14.1	267.9	3.7	2.9	48.95	#NULL!	1	0	0	0	0	1	1	15	15	12.5 U/gHb	#NULL!	1	0	#NULL!	0	0	0	0
2016220	1	24.68	0	0	0	42	2	3400	1	40	5.02	1	20	0	0	15	1	2.2	0	#NULL!	#NULL!	1.99	17	42.7	32	8.44	35.1	7	2.12	47.7	0.53	1	0	0	0	0	1	1	20	15		86	2	0	#NULL!	0	#NULL!	#NULL!	#NULL!
2011359	1	24.68	0	0	0	33	1	2800	1	40	5.02	1	2	1	0	40	0	2	0	50	1	1.64	11.8	33.1	36	3.08	136.5	8.9	5.3	#NULL!	#NULL!	1	0	1	0	0	1	1	20	20	10.4	#NULL!	1	0	#NULL!	1	#NULL!	#NULL!	#NULL!
2016170	1	22.79	0	0	0	34	1	3450	1	40	5.01	1	1	1	0	26	0	3.5	0	73	0	1.59	11.5	33	35	2.47	122.3	8.92	4.7	#NULL!	#NULL!	1	0	0	0	0	2	1	10	8		#NULL!	1	0	#NULL!	0	#NULL!	#NULL!	#NULL!
21607	1	24.05	0	0	0	36	2	3900	1	40	5.01	1	4	1	0	50	0	4	0	#NULL!	#NULL!	1.65	6.4	42.7	32	3.96	158	8.5	5.9	#NULL!	#NULL!	0	0	0	0	0	1	1	20	15	11.6	#NULL!	#NULL!	0	#NULL!	0	0	0	#NULL!
21152	1	22.09	0	0	0	26	1	3200	1	40	4.96	1	3	1	0	25	0	1	1	#NULL!	#NULL!	1.57	11.2	33	34	2	117.9	8.92	4.5	#NULL!	#NULL!	1	0	0	0	0	2	1	25	20		#NULL!	2	0	#NULL!	0	#NULL!	#NULL!	#NULL!
2010902	1	23.6	0	0	0	44	2	3400	1	40	4.93	1	30	0	0	20	0	2	0	#NULL!	#NULL!	1.55	11	33	34	1.3	101.9	8.92	4	#NULL!	#NULL!	0	0	0	0	0	1	1	12	12		#NULL!	#NULL!	0	#NULL!	0	#NULL!	#NULL!	#NULL!
2014964	1	24.3	0	0	0	31	1	3100	1	40	4.87	1	4	1	0	20	0	4	0	55	1	1.51	4.3	31.2	32	12.82	69.7	8.92	3.1	#NULL!	#NULL!	0	0	0	0	0	1	1	15	20		#NULL!	#NULL!	0	#NULL!	0	#NULL!	#NULL!	#NULL!
2015557	1	29.19	1	0	0	40	2	3400	1	40	4.69	1	1	1	0	40	0	2	0	54	1	2.13	4.7	64	39	6.32	73.9	1.1	3.3	45.36	0.42	1	1	1	1	1	0	0	20	20	11.1	81	2	0	#NULL!	0	#NULL!	#NULL!	#NULL!
2014026	1	29.22	1	0	0	39	2	3400	1	40	4.65	1	1	1	0	35	0	4	0	85	0	1.44	10	29	30	6.8	7	8.92	0.02	#NULL!	#NULL!	0	0	0	0	1	0	0	20	20		#NULL!	#NULL!	0	#NULL!	0	#NULL!	0	0
22464	1	21.45	0	1	1	42	2	3200	1	40	4.11	1	0	1	0	93.4	0	3	0	88	0	2.43	3.9	48	24	6.7	215.2	3.4	4.2	#NULL!	0.99	0	0	0	0	0	2	1	25	25	14.7	#NULL!	#NULL!	0	#NULL!	0	0	0	#NULL!
2011079	1	26.3	1	0	0	24	0	4000	1	40	4.1	1	6	0	0	16.2	0	2	0	62	0	2.13	7.1	25	24	7.32	99.2	5.2	4.7	48.97	0.79	1	1	1	0	1	1	1	#NULL!	#NULL!	10.9	80	2	1	0	0	0	0	0
2011327	1	24.49	0	0	0	46	2	3450	1	40	4.01	1	7	0	0	9	1	2.5	0	24	1	2.25	5.8	26	27	9.6	70.3	10.5	9.3	49.62	2.28	1	1	0	0	0	1	1	20	25	11	#NULL!	2	0	#NULL!	0	0	0	0
2016620	1	26.49	1	0	0	37	2	3270	1	40	3.85	1	5	0	0	50	0	3	0	84	0	2.58	7.3	34	24	9.51	47.9	1.6	2.4	47.67	0.52	0	0	1	0	1	1	1	20	20		86	#NULL!	0	#NULL!	1	0	0	0
21883	1	23.99	0	0	0	31	1	4000	1	40	3.62	1	2	1	0	2	1	4	0	#NULL!	#NULL!	1.97	11.6	33	24.9	9.15	167.2	4.8	4.3	39.23	#NULL!	1	0	0	0	0	1	1	15	10	10.1	#NULL!	1	0	#NULL!	0	0	0	0
2014939	1	30.49	2	2	1	60	3	3500	1	40	3.17	1	0	1	0	93.4	0	3.5	0	88	0	1.33	4.2	27.2	22	9.16	160.86	2.4	2.7	44	0.02	0	0	1	0	1	0	0	25	25		138	#NULL!	0	#NULL!	0	#NULL!	#NULL!	#NULL!
2014977	1	23.81	0	0	0	36	2	3600	1	40	2.38	1	57	0	0	35.9	0	5.9	0	65	0	1.94	4.2	40	43	2.71	132.2	3.65	5.3	#NULL!	#NULL!	1	1	0	0	0	1	1	15	15		93	2	0	#NULL!	1	#NULL!	#NULL!	#NULL!
2011094	1	30.09	2	1	1	43	2	1800	0	40	3.98	0	1	1	0	21	0	0.5	1	52	1	2.72	8.7	32	29	4.52	78	17.9	3.5	#NULL!	#NULL!	1	0	0	0	1	0	0	10	6		#NULL!	2	0	#NULL!	0	0	0	#NULL!
20790	1	19.82	0	0	0	34	1	2320	0	40	3.51	0	22	0	0	5	1	4.5	0	43	1	2.78	2.8	29	32	7.5	7	19.4	4.6	#NULL!	#NULL!	1	0	0	0	0	2	1	#NULL!	#NULL!		#NULL!	1	0	#NULL!	0	0	0	#NULL!
2014798	1	34.26	2	0	0	43	2	3500	1	39	7.76	1	2	1	0	16.5	0	3	0	#NULL!	#NULL!	0.71	14.2	33	66.1	5.97	199.47	2.96	4.3	43.48	0.24	0	1	0	0	1	0	0	20	20		87	#NULL!	0	#NULL!	0	0	#NULL!	#NULL!
2014695	1	25	1	0	0	40	2	3300	1	39	5.65	1	7	0	0	1	1	6	0	#NULL!	#NULL!	4.04	15	33	24	3.96	21.7	9.9	7.7	#NULL!	1.47	0	0	1	0	0	1	1	15	8		79	#NULL!	0	#NULL!	0	#NULL!	#NULL!	#NULL!
21879	1	20.15	0	0	0	36	2	3000	1	39	5.23	1	2	1	0	121.2	0	3	0	68	0	1.48	9.2	35	24	3.6	146	3.3	5.54	46.53	#NULL!	1	0	0	0	0	2	1	15	15	21.3	#NULL!	1	0	#NULL!	0	#NULL!	#NULL!	#NULL!
22081	1	27.4	1	0	0	38	2	4100	1	39	5.18	1	14	0	0	118.1	0	2.5	0	96	0	2.27	10.7	29	32.96	9.34	61	8.6	5.3	49.77	#NULL!	1	0	0	0	1	1	1	#NULL!	#NULL!	26	#NULL!	0	0	#NULL!	1	0	0	0
2011387	1	26.26	1	0	0	43	2	3650	1	39	3.91	1	2	1	0	16.5	0	6.2	0	#NULL!	#NULL!	1.32	21.9	51	24	17.2	50.4	9.6	9	52.71	1.03	0	0	0	0	0	1	1	12	12	10.3	#NULL!	#NULL!	1	0	0	2	0	1
2010446	1	28.3	1	0	0	32	1	4800	2	38	9.17	1	3	1	0	69	0	7.3	0	87	0	2.42	13.6	47	84	4.4	0.5	2.7	2.4	#NULL!	#NULL!	0	0	0	0	0	1	1	25	25		#NULL!	#NULL!	0	#NULL!	0	0	0	#NULL!
20372	1	26.73	1	0	0	56	3	4500	2	38	4.99	1	8	0	0	85	0	1.5	1	#NULL!	#NULL!	2.04	11.2	16	57	3.61	107	3.93	5.7	45.7	4.06	0	0	0	0	0	1	1	25	25		#NULL!	#NULL!	0	#NULL!	0	#NULL!	#NULL!	#NULL!
2014974	1	20.29	0	0	0	32	1	2900	1	38	6.78	1	2	1	0	91.9	0	2.5	0	56	1	2.03	4.4	46	36	8.7	40	1.7	2.2	#NULL!	#NULL!	0	0	0	0	0	2	1	15	20		#NULL!	#NULL!	0	#NULL!	0	#NULL!	#NULL!	#NULL!
2014786	1	25.25	1	0	0	40	2	3800	1	38	5.299	1	16	0	0	8	1	4	0	65	0	1.77	13.07	36	38.14	4.98	188.36	8.92	6.8	#NULL!	#NULL!	0	0	0	0	0	1	1	20	20		#NULL!	#NULL!	0	#NULL!	0	#NULL!	#NULL!	#NULL!
20737	1	26.18	1	0	0	33	1	3800	1	38	4.9	1	2	1	0	91.9	0	3	0	56	1	1.98	4.4	42	31.62	6.13	226.1	22	8.8	#NULL!	#NULL!	1	0	1	0	0	1	1	12	8		#NULL!	1	1	0	0	0	#NULL!	0
22086	1	27.68	1	0	0	35	1	3400	1	38	4.65	1	60	0	0	114.9	0	3.5	0	79	0	2.11	10.08	29	30	6.83	7	8.92	0.87	#NULL!	#NULL!	1	0	0	0	1	0	0	#NULL!	#NULL!		#NULL!	1	0	#NULL!	0	0	#NULL!	#NULL!
2016171	1	25.95	1	0	0	45	2	3500	1	38	3.93	1	2	1	0	91.9	0	5.5	0	56	1	1.17	7	23	29	2.95	207.6	1.81	3.17	43.7	1.25	0	1	0	0	0	1	1	15	25	12	110	#NULL!	1	0	1	0	0	0
2014377	1	19.39	0	0	0	30	1	3280	1	38	3.43	1	2	1	0	91.9	0	3	0	56	1	2.61	4.6	22	24	0.14	7	47.7	13.3	49.97	1.28	1	0	0	0	0	2	1	2	2	11.5	77	1	1	0	1	1	0	#NULL!
21292	1	24.22	0	0	0	39	2	3640	1	38	3.25	1	7	0	0	26	0	4	0	#NULL!	#NULL!	0.66	8.7	34	28	37.48	239	1.9	2.2	52	#NULL!	0	0	0	0	0	1	1	15	25	119 UV N	#NULL!	#NULL!	0	#NULL!	0	0	#NULL!	#NULL!
2010576	1	22.53	0	0	0	38	2	3650	1	38	3.23	1	5	0	0	34	0	3	0	#NULL!	#NULL!	0.67	8	33	36	0.54	94.2	3.7	3.8	46.17	#NULL!	0	0	0	0	0	2	1	20	20		#NULL!	#NULL!	0	#NULL!	0	0	1	#NULL!
2014260	1	24.78	0	0	0	31	1	3500	1	38	2.78	1	2	1	0	12.2	1	3	0	50	1	2.65	19.7	16	24	3.8	103.6	2.9	1.5	48.47	0.8	1	0	1	0	0	1	1	15	15	2	#NULL!	1	0	#NULL!	0	0	0	#NULL!
2011398	1	24.77	0	0	0	36	2	2500	0	38	2.99	0	11	0	0	31	0	0.4	1	58	1	1.22	8.7	30	25	8.83	244.7	9.6	2.9	44.7	1.55	0	1	0	0	0	1	1	25	25	15	97	#NULL!	0	#NULL!	0	0	0	0
22443	1	20.29	0	0	0	39	2	3300	1	37	8.42	1	0	1	0	43.7	0	3	0	60	0	2.06	5.6	42	34	12.3	67	4.3	3.1	51.47	#NULL!	1	0	0	0	0	2	1	25	20	13.7 U/gHb	#NULL!	1	0	#NULL!	0	0	#NULL!	#NULL!
2016967	1	23.46	0	2	1	46	2	3500	1	37	5.69	1	1	1	0	6	1	7	0	56	1	1.58	4.7	38	24	2.67	110.4	7.9	3.8	44.34	1.17	1	0	0	0	0	1	1	15	15	9.6	80	2	0	#NULL!	0	0	0	0
20949	1	22.84	0	0	0	38	2	4050	1	37	4.95	1	5	0	0	5.8	1	5.5	0	49	1	0.72	21.3	27	17	9.8	117.9	3.8	4.7	46.26	#NULL!	1	0	0	0	0	1	1	20	12	10.93	#NULL!	1	0	#NULL!	0	0	0	0
2016225	1	23.57	0	0	0	34	1	3400	1	37	4.75	1	3	1	0	1.9	1	3.2	0	#NULL!	#NULL!	2.13	12.5	33	30	7.98	213.4	3.8	3.6	44.1	0.24	1	0	0	0	0	1	1	25	25	10.5	89	1	0	#NULL!	0	0	0	0
21723	1	23.77	0	0	0	48	2	3300	1	37	3.97	1	18	0	0	44.3	0	3.5	0	80	0	2.19	10.1	22	41	8.4	34.2	5.2	2.1	44.46	1.07	0	0	0	0	0	1	1	20	20		#NULL!	#NULL!	0	#NULL!	0	0	0	0
2010982	1	28.34	1	0	0	41	2	3100	1	37	2.6	1	8	0	0	181.5	0	2.5	0	76	0	1.14	6.2	14	24	13.87	225	3.2	2.1	48.36	0.45	1	1	0	1	1	0	0	20	20		97	1	0	#NULL!	0	0	#NULL!	#NULL!
20116	1	20.75	0	0	0	43	2	3400	1	36	5.01	1	0	1	0	21.6	0	2	0	82	0	1.99	16.7	42	32	3	135.7	7.9	5.3	48.4	#NULL!	1	0	0	0	0	2	1	12	15		#NULL!	1	0	#NULL!	0	0	#NULL!	#NULL!
20333	1	35.16	2	0	0	34	1	3500	1	36	4.83	1	1	1	0	3	1	3	0	0	1	2.22	10.61	26	31	0.59	95.4	7.9	3.8	#NULL!	#NULL!	0	0	0	0	1	0	0	15	15	6.3	#NULL!	#NULL!	0	#NULL!	0	0	0	0
20088	1	23.37	0	0	0	35	1	3950	1	36	4.38	1	12	0	0	0.5	1	4.4	0	69	0	1.5	6.4	34	62	1.46	94	3.6	3.7	50.66	#NULL!	1	0	0	0	0	1	1	25	25	10.1	#NULL!	1	0	#NULL!	0	0	1	0
22810	1	25.01	1	0	0	35	1	3850	1	35	13.1	1	0	1	0	4.3	1	2.5	0	50	1	1.8	8.1	33.1	63	12.8	44.2	14.8	8.5	46.51	#NULL!	1	0	0	0	0	1	1	25	25		#NULL!	1	0	#NULL!	0	0	0	0
21689	1	23.39	0	0	0	42	2	4000	1	35	8.39	1	2	1	0	20	0	1	1	52	1	2.06	16.7	41	24.9	3.22	144.1	2.9	2.4	50.36	#NULL!	1	0	0	0	0	1	1	15	15	9.7	#NULL!	2	0	#NULL!	0	0	0	#NULL!
23037	1	22.79	0	0	0	36	2	3800	1	35	8.29	1	5	0	0	32	0	3.5	0	#NULL!	#NULL!	1.81	6.1	26	38	4.4	98.5	3.5	3.3	47.63	#NULL!	1	0	0	0	0	1	1	20	20		#NULL!	1	0	#NULL!	0	#NULL!	#NULL!	#NULL!
2011308	1	23.84	0	0	0	34	1	3000	1	35	7.51	1	7	0	0	45	0	2.8	0	74	0	2.04	4.4	47	36	3.08	136.5	8.5	5.3	#NULL!	#NULL!	1	0	0	0	0	1	1	15	15		#NULL!	2	0	#NULL!	0	#NULL!	#NULL!	#NULL!
2014537	1	23.24	0	0	0	36	2	4000	1	35	7.23	1	8	0	0	3	1	3	0	#NULL!	#NULL!	1.29	7.6	40	30	2.12	47.9	6.1	5	46.01	0.96	0	0	0	0	0	1	1	15	12	11.3	93	#NULL!	0	#NULL!	0	0	0	0
2010969	1	18.12	0	0	0	25	0	2650	1	35	7	1	10	0	0	12.3	1	3.5	0	#NULL!	#NULL!	1.2	11	51	25	2.67	131.3	3	5.3	#NULL!	#NULL!	0	0	0	0	0	2	1	#NULL!	#NULL!		#NULL!	#NULL!	0	#NULL!	0	#NULL!	0	0
22377	1	41.4	2	0	0	45	2	3600	1	35	6.45	1	5	0	0	35.9	0	3.2	0	#NULL!	#NULL!	2.06	19.6	6	36	9.6	71.8	2.2	2.1	45.15	1.02	0	0	0	0	1	0	0	#NULL!	#NULL!		#NULL!	#NULL!	0	#NULL!	0	#NULL!	#NULL!	#NULL!
2011216	1	25.71	1	0	0	32	1	3500	1	35	5.88	1	5	0	0	30	0	3.2	0	#NULL!	#NULL!	2.14	8.68	64	42	0.48	93	2.67	3.7	#NULL!	#NULL!	1	0	0	0	0	1	1	#NULL!	#NULL!	13.9	#NULL!	2	1	0	0	#NULL!	0	0
22331	1	28.29	1	0	0	39	2	3880	1	35	5.76	1	4	1	0	51.6	0	3	0	50	1	1.65	7.6	21	66.1	1.46	62.8	2	2.9	46.65	#NULL!	1	0	0	0	1	0	0	15	20	13.1	#NULL!	1	0	#NULL!	0	#NULL!	0	#NULL!
21868	1	28.3	1	0	0	34	1	3700	1	35	5.68	1	5	0	0	32	0	3.5	0	#NULL!	#NULL!	1.27	7	29	34	25.28	254	1.8	4.2	#NULL!	#NULL!	1	0	0	0	0	1	1	#NULL!	#NULL!	174 mU/1	#NULL!	1	0	#NULL!	0	#NULL!	#NULL!	#NULL!
20905	1	25.31	1	0	0	43	2	3200	1	35	5.57	1	10	0	0	9.6	1	3.1	0	#NULL!	#NULL!	1.9	15	39	42	6.83	267.9	9.9	12.09	#NULL!	1.13	1	0	0	0	0	1	1	20	20	10.6	#NULL!	1	0	#NULL!	0	0	0	0
2011025	1	27.43	1	0	0	35	1	3800	1	35	5.45	1	5	0	0	30	0	3.2	0	#NULL!	#NULL!	2.08	4.64	44	34	1.46	57.9	5.2	2.7	#NULL!	#NULL!	0	0	0	0	1	0	0	#NULL!	#NULL!	15.8	#NULL!	#NULL!	1	0	0	0	#NULL!	#NULL!
2014535	1	20.9	0	0	0	43	2	2800	1	35	5.42	1	7	0	0	0.8	1	3.5	0	#NULL!	#NULL!	1.83	4.3	37	40	5.85	7	8.92	8.3	#NULL!	#NULL!	0	0	0	0	0	2	1	12	12		#NULL!	#NULL!	0	#NULL!	0	#NULL!	#NULL!	#NULL!
22266	1	27.14	1	0	0	29	1	3800	1	35	5.38	1	5	0	0	30.9	0	3.5	0	#NULL!	#NULL!	1.02	24.5	65	42.9	1	6.6	22	8.8	#NULL!	0.49	0	0	0	0	1	1	1	6	6	1.4	#NULL!	#NULL!	1	0	1	2	#NULL!	0
2011147	1	25.24	1	0	0	36	2	3500	1	35	5.34	1	3	1	0	50	0	3	0	#NULL!	#NULL!	1.79	13.57	37	39	5.38	204	8.92	7.6	#NULL!	#NULL!	0	0	0	0	0	1	1	25	25		#NULL!	#NULL!	0	#NULL!	0	#NULL!	#NULL!	#NULL!
21306	1	26.99	1	1	1	31	1	3400	1	35	5.31	1	4	1	0	7.4	1	2.5	0	76	0	1.14	6.6	26	40	18.67	191.8	3.3	8.5	48.4	0.61	0	0	0	0	1	1	1	25	25	10.7	#NULL!	#NULL!	0	#NULL!	0	0	0	#NULL!
2014906	1	26.22	1	0	0	39	2	3150	1	35	5.3	1	1	1	0	40	0	1	1	#NULL!	#NULL!	1.78	13.1	36	39	5	189	8.92	6.8	#NULL!	#NULL!	0	0	0	0	0	1	1	12	10		#NULL!	#NULL!	0	#NULL!	1	#NULL!	#NULL!	#NULL!
2010368	1	24.22	0	0	0	32	1	2700	1	35	5.3	1	5	0	0	32	0	3.5	0	#NULL!	#NULL!	1.26	5.4	28	24	7.67	359	47	24.4	27.24	#NULL!	1	0	0	0	0	1	1	#NULL!	#NULL!	13.1	#NULL!	1	0	#NULL!	0	0	0	0
2014788	1	27.04	1	0	0	31	1	3000	1	35	5.27	1	4	1	0	24	0	1	1	52	1	2.1	3.2	51	24	3.23	139.4	10.5	5.3	49.64	0.43	0	1	0	0	1	1	1	15	15		75	#NULL!	0	#NULL!	0	#NULL!	#NULL!	#NULL!
20052	1	24.21	0	0	0	29	1	2700	1	35	5.23	1	10	0	0	8.9	1	3	0	#NULL!	#NULL!	1.74	12.5	35	37	4.4	169.7	9.1	6.1	#NULL!	#NULL!	1	0	0	0	0	1	1	#NULL!	#NULL!	11.4	#NULL!	1	0	#NULL!	0	0	0	0
21389	1	24.84	0	0	0	38	2	3300	1	35	5.2	1	10	0	0	8.5	1	1.5	1	#NULL!	#NULL!	1.11	17.2	26	33	14.8	73.9	4.8	3.2	#NULL!	#NULL!	0	0	0	0	0	1	1	#NULL!	#NULL!	14.4	#NULL!	#NULL!	0	#NULL!	0	0	0	0
20045	1	22.53	0	0	0	38	2	2750	1	35	5.14	1	76	0	0	2.5	1	7	0	18	1	1.67	4.3	34	36	3.54	7	8.92	5.6	#NULL!	#NULL!	0	0	0	0	0	2	1	15	15		#NULL!	#NULL!	0	#NULL!	0	#NULL!	#NULL!	#NULL!
2010638	1	26.28	1	0	0	45	2	3500	1	35	5.14	1	4	1	0	67.4	0	2	0	77	0	2.37	6.9	23	39	1.58	99.7	2.1	2.4	44.77	#NULL!	1	0	0	0	1	1	1	25	25	13.2 U/gHb	#NULL!	1	0	#NULL!	0	0	#NULL!	#NULL!
22568	1	24.22	0	0	0	30	1	2700	1	35	5.1	1	8	0	0	5.6	1	3	0	#NULL!	#NULL!	1.65	4.2	34	36	3.16	137.9	8.98	5.3	#NULL!	#NULL!	1	0	0	0	0	1	1	#NULL!	#NULL!		#NULL!	1	0	#NULL!	1	#NULL!	#NULL!	#NULL!
20809	1	30.19	2	0	0	32	1	3100	1	35	4.95	1	5	0	0	30.4	0	3.2	0	#NULL!	#NULL!	2.24	11	33	32.3	4.58	172	7.3	6.3	#NULL!	#NULL!	0	0	0	0	1	0	0	#NULL!	#NULL!		#NULL!	#NULL!	0	#NULL!	0	#NULL!	#NULL!	#NULL!
22728	1	28.25	1	0	0	38	2	4000	1	35	4.89	1	27	0	0	10	1	5.6	0	50	1	1.51	4.3	32	32	13.7	70.9	8.92	3.15	#NULL!	#NULL!	0	0	0	0	1	0	0	20	20	205 mUI/109 GR	#NULL!	#NULL!	0	#NULL!	0	#NULL!	#NULL!	#NULL!
2016621	1	30.19	2	0	0	35	1	3100	1	35	4.84	1	8	0	0	2	1	2	0	#NULL!	#NULL!	1.51	4.2	31	32	1.45	61.9	8.92	2.88	#NULL!	2.68	0	0	0	0	1	0	0	2	2		#NULL!	#NULL!	1	0	1	1	#NULL!	#NULL!
22569	1	24.42	0	0	0	34	1	3600	1	35	4.7	1	7	0	0	1.1	1	3.5	0	#NULL!	#NULL!	0.82	6.1	19	25	8.8	40.49	4.2	11.8	45.16	#NULL!	0	0	0	0	0	1	1	#NULL!	#NULL!		#NULL!	#NULL!	0	#NULL!	0	#NULL!	#NULL!	#NULL!
2016631	1	29.39	1	0	0	38	2	3200	1	35	4.65	1	6	0	0	48	0	4	0	#NULL!	#NULL!	2.11	10.1	29	30	6.87	7	8.92	0.87	#NULL!	#NULL!	0	0	0	0	1	0	0	15	15	13	#NULL!	#NULL!	0	#NULL!	0	0	0	#NULL!
22226	1	26.12	1	0	0	33	1	3250	1	35	4.59	1	1	1	0	30	0	1	1	32	1	1.1	5	34	24.9	9.6	51	2	2.5	48.2	0.72	0	1	0	0	0	1	1	25	25		#NULL!	#NULL!	0	#NULL!	0	#NULL!	#NULL!	#NULL!
2015183	1	26.28	1	0	0	30	1	3800	1	35	4.55	1	5	0	0	30.4	0	3.2	0	#NULL!	#NULL!	2.16	9.6	41.8	31	3.88	156.1	17.9	5.8	#NULL!	#NULL!	0	0	0	0	1	1	1	15	12		#NULL!	#NULL!	0	#NULL!	1	#NULL!	#NULL!	#NULL!
22055	1	26.32	1	0	0	40	2	3600	1	35	4.49	1	5	0	0	35.7	0	3.1	0	#NULL!	#NULL!	1.97	4.4	41	47	4.67	175.3	12	6.5	#NULL!	#NULL!	1	0	0	0	1	1	1	#NULL!	#NULL!	14.4	#NULL!	1	0	#NULL!	0	0	0	0
2017000	1	30.93	2	0	0	60	3	3500	1	35	4.41	1	5	0	0	31.6	0	3.5	0	#NULL!	#NULL!	1.1	13.9	38.8	46	1.84	113.9	6.69	4.47	42.3	#NULL!	0	0	0	0	1	0	0	12	12		#NULL!	#NULL!	0	#NULL!	0	#NULL!	#NULL!	#NULL!
2014458	1	24.39	0	0	0	35	1	3300	1	35	4.38	1	4	1	0	70	0	1	1	57	1	0.93	10.31	39	25	7.3	201.8	2.31	3.11	48.1	0.83	0	0	1	0	0	1	1	12	12		#NULL!	#NULL!	0	#NULL!	0	0	#NULL!	#NULL!
21138	1	21.3	0	0	0	39	2	3300	1	35	3.77	1	2	1	0	15	1	2	0	60	0	2.11	7.6	30	24.9	2.57	138.7	4.9	5	46.78	0.53	1	0	0	0	0	2	1	12	12	12.3	#NULL!	1	0	#NULL!	0	#NULL!	0	0
2016980	1	27.76	1	0	0	44	2	3800	1	35	3.7	1	4	1	0	67.4	0	3.5	0	77	#NULL!	0.82	10.3	22	20	0.8	103.8	6	2.7	49.1	0.2	0	0	0	0	1	0	0	25	25		100	#NULL!	1	1	0	0	1	#NULL!
21801	1	22.92	0	2	1	35	1	3300	1	35	3.64	1	1	1	0	1.6	1	4.1	0	60	0	2.3	9	51	16	5.08	17	24.6	6.7	51.6	0.83	0	0	0	0	0	1	1	15	3	14	#NULL!	#NULL!	0	#NULL!	0	0	#NULL!	0
21291	1	24.08	0	0	0	35	1	3850	1	35	3.5	1	5	0	0	35.4	0	3	0	#NULL!	#NULL!	2.67	11.3	40.1	44.8	8.33	17.06	12	1.96	#NULL!	#NULL!	0	0	0	0	0	1	1	6	6	11.02	#NULL!	#NULL!	0	#NULL!	1	0	0	0
2016691	1	26.73	1	0	0	30	1	3620	1	35	3.44	1	48	0	0	43	0	3.5	0	69	0	2.3	12.7	22	37	1.16	99.7	2.6	4	4.2	#NULL!	0	0	0	0	1	1	1	10	12		#NULL!	#NULL!	0	#NULL!	0	#NULL!	#NULL!	#NULL!
20556	1	24.34	0	0	0	30	1	3600	1	35	3.24	1	5	0	0	30.7	0	3.5	0	#NULL!	#NULL!	0.35	10.7	22	33	1	75.9	14.7	4.9	48.28	0.48	1	0	0	0	0	1	1	10	8	0	#NULL!	1	1	0	0	0	0	0
22070	1	23.74	0	0	0	31	1	2850	1	35	3.21	1	84	0	0	48	0	3.8	0	#NULL!	#NULL!	1.42	18.2	34	34	4.56	124	2.06	2.58	44.94	#NULL!	1	0	0	0	0	1	1	20	20	121 UI	#NULL!	1	0	#NULL!	0	0	0	0
2010924	1	24.69	0	0	0	36	2	3650	1	35	3.17	1	4	1	0	15	1	4	0	55	1	2.43	5.3	40	44	25.28	77.8	4	3.5	#NULL!	#NULL!	1	0	0	0	0	1	1	15	15		#NULL!	1	0	#NULL!	0	0	#NULL!	0
22402	1	27.73	1	0	0	37	2	3200	1	35	2.18	1	4	1	0	67.4	0	2	0	77	#NULL!	1.11	4.4	12.5	20	0.54	3	46.4	8.6	43.9	#NULL!	1	0	0	0	1	0	0	8	8	11.80	#NULL!	2	1	0	1	0	0	0
2014686	1	28.39	1	0	0	39	2	4000	1	35	2.12	1	1	1	0	40	0	1	1	58	1	2.11	5.7	12	26	2.99	218.9	3.6	4.4	46.93	0.98	1	0	1	0	1	0	0	20	20	10.8	90	0	0	#NULL!	0	0	0	0
2014958	1	24.51	0	1	1	33	1	1900	0	35	4.12	0	1	1	0	0.5	1	4	0	50	1	2.25	12.2	34	31	0.37	33.2	13.8	5.8	#NULL!	#NULL!	0	0	0	0	0	1	1	3	12		#NULL!	#NULL!	0	#NULL!	0	#NULL!	#NULL!	#NULL!
22069	1	29.7	1	0	0	35	1	2500	0	35	4.08	0	1	1	0	35	0	3.3	0	60	#NULL!	4.29	14.3	43	21.5	6.5	176	35.6	7.4	#NULL!	#NULL!	1	1	0	0	1	0	0	10	12	10.2	#NULL!	2	1	0	1	0	0	0
2010936	1	22.26	0	0	0	40	2	2500	0	35	3.65	0	1	1	0	35	0	1	1	60	0	1.26	6.8	34	24.9	2.96	62.4	9.7	5.3	46.39	0.4	0	0	1	0	0	1	1	12	12	12.3	92	#NULL!	0	#NULL!	0	0	0	0
2011208	1	25.38	1	0	0	47	2	1750	0	35	2.1	0	1	1	0	35	0	2	0	60	#NULL!	1.22	11.6	44	24	6.34	80.5	4.9	2.4	48.42	#NULL!	1	1	0	0	1	1	1	8	15	13.2	95	1	1	0	0	0	0	0
22406	1	20.88	0	0	0	38	2	2800	1	34	6.94	1	3	1	0	80	0	3.9	0	78	0	2.13	7.4	38	32	9.8	54.46	1.7	2.6	49.83	0.25	1	0	0	0	0	2	1	25	25	12.3	#NULL!	1	0	#NULL!	0	0	0	0
21430	1	25.62	1	0	0	37	2	3400	1	34	6.63	1	5	0	0	35	0	3	0	#NULL!	#NULL!	2.21	8.3	26	34	9.57	69.7	11.8	7.4	46.9	#NULL!	1	0	0	0	0	1	1	20	12	9.8	#NULL!	1	0	#NULL!	0	0	0	0
21133	1	24.07	0	0	0	31	1	3500	1	34	5.58	1	13	0	0	48.4	0	3	0	#NULL!	#NULL!	2.1	5.6	35.7	34	2.7	131.5	3.3	5.3	#NULL!	#NULL!	1	0	0	0	0	1	1	#NULL!	#NULL!	14,1	#NULL!	2	0	#NULL!	0	0	0	0
2010457	1	28.3	1	0	0	35	1	3400	1	34	5.53	1	5	0	0	34	0	3	0	#NULL!	#NULL!	1.89	14.52	39	41.17	6.7	252.8	8.92	10.8	#NULL!	#NULL!	1	0	0	0	0	1	1	#NULL!	#NULL!		#NULL!	1	0	#NULL!	0	#NULL!	#NULL!	#NULL!
2014549	1	23.67	0	0	0	34	1	3400	1	34	5.2	1	1	1	0	17	0	7	0	53	1	1.72	4.4	35	37	4.34	7	8.92	6.1	#NULL!	#NULL!	1	0	0	0	0	1	1	12	12		#NULL!	1	0	#NULL!	0	#NULL!	#NULL!	#NULL!
2011011	1	24.38	0	0	0	36	2	3500	1	34	5.02	1	0	1	0	52.2	0	3.5	0	72	0	0.65	9.6	20	29	1.52	7	2.9	4.1	45.76	#NULL!	1	0	0	0	0	1	1	20	20	13.4	#NULL!	1	0	#NULL!	0	0	0	0
22035	1	21.62	0	0	0	36	2	3100	1	34	4.98	1	0	1	0	33.5	0	4.5	0	82	0	1.43	14.4	32	68	3.3	142	3.9	5.6	52.18	#NULL!	1	0	0	0	0	2	1	25	25	11.2	#NULL!	0	0	#NULL!	0	0	0	0
20155	1	23.32	0	0	0	42	2	4000	1	34	4.78	1	0	1	0	36.8	0	2.5	0	92	0	3.72	6.6	51	35	12.2	137.8	4	2.1	49.94	0.84	0	0	0	0	0	1	1	25	25	13.1 U/gHb	#NULL!	#NULL!	0	#NULL!	0	0	#NULL!	#NULL!
20285	1	24.44	0	0	0	35	1	3700	1	34	4.67	1	0	1	0	42	0	2.1	0	50	1	2.13	10.15	29.8	31	7.41	17.61	6.6	6.1	#NULL!	#NULL!	0	0	0	0	0	1	1	12	25		#NULL!	#NULL!	0	#NULL!	1	#NULL!	#NULL!	#NULL!
2010953	1	34.41	2	0	0	30	1	3500	1	34	4.39	1	0	1	0	0.7	1	3.8	0	4	1	11.45	8.5	8	60	4.98	74.5	2.05	3.62	46.5	#NULL!	1	1	0	0	1	0	0	12	10		97	2	0	#NULL!	0	0	0	0
2010815	1	28.4	1	0	0	37	2	3500	1	34	4.37	1	49	0	0	30.4	0	1.8	0	86	0	0.72	5.7	23	17.1	9.1	40.5	4.2	5.54	48.7	#NULL!	1	0	0	0	1	0	0	12	15		#NULL!	1	0	#NULL!	1	#NULL!	#NULL!	#NULL!
20994	1	27.16	1	0	0	36	2	2800	1	34	4.36	1	8	0	0	171.3	0	3	0	80	0	2.36	11.8	33	31	5	136	3	3.2	50.8	0.59	1	1	0	0	1	1	1	25	25	10.7	#NULL!	1	0	#NULL!	0	0	0	#NULL!
2014533	1	30.09	2	1	1	51	3	3000	1	34	4.3	1	3	1	0	0.5	1	1	1	45	1	2.13	8	64	41.6	6.14	233.7	10.5	9	#NULL!	#NULL!	0	0	0	0	1	0	0	15	4		#NULL!	#NULL!	0	#NULL!	0	#NULL!	#NULL!	#NULL!
2010456	1	31.74	2	0	0	38	2	3000	1	34	3.49	1	7	0	0	0.5	1	1.8	0	#NULL!	#NULL!	1.65	5.5	69	44	8.1	7	26.8	7.7	44.6	#NULL!	0	0	0	0	1	0	0	6	6	223 U/1012 eritrociti	#NULL!	#NULL!	1	0	0	0	0	0
21572	1	27.76	1	0	0	35	1	3600	1	34	3.34	1	5	0	0	34.8	0	3	0	#NULL!	#NULL!	1.12	9.9	34	37	10.5	55.4	6.4	2.5	44.2	#NULL!	0	0	0	0	1	0	0	25	25		#NULL!	#NULL!	1	1	0	0	0	0
2010881	1	23.72	0	0	0	35	1	2900	1	34	3.31	1	5	0	0	35	0	3	0	#NULL!	#NULL!	2.08	12	17	25	9.51	67	10.2	4.8	44.7	#NULL!	1	0	0	0	0	1	1	10	10		#NULL!	1	0	#NULL!	0	0	0	0
2010839	1	24.07	0	0	0	37	2	2650	1	34	3.23	1	7	0	0	0.5	1	1.5	1	#NULL!	#NULL!	2.71	2.8	49	23.9	5.85	54.46	1.3	13.6	#NULL!	#NULL!	0	0	0	0	0	1	1	12	12	12	#NULL!	#NULL!	1	0	0	2	0	0
20292	1	34.26	2	1	1	39	2	1500	0	34	4.32	0	0	1	0	22	0	5	0	68	0	2.25	13	34	31	2.96	112.2	12.5	6.2	#NULL!	#NULL!	0	0	0	0	1	0	0	25	5	11.9	#NULL!	#NULL!	0	#NULL!	0	#NULL!	#NULL!	#NULL!
2011368	1	27.1	1	0	0	41	2	4500	2	33	5.01	1	1	1	0	35	0	1.5	1	65	0	1.26	4.2	15	33	6.1	18	3.9	3.2	43.66	0.48	1	1	1	0	0	1	1	25	25		97	1	0	#NULL!	0	#NULL!	#NULL!	#NULL!
21749	1	24.22	0	0	0	38	2	3300	1	33	7.24	1	10	0	0	140	0	4.1	0	65	0	3.68	4.4	46	37	7.7	63.38	3.1	3	46.92	0.78	1	0	0	0	0	1	1	25	20	10.7 U/gHb	#NULL!	2	0	#NULL!	0	0	0	#NULL!
21388	1	25.88	1	2	1	30	1	3100	1	33	6.97	1	6	0	0	0.5	1	3	0	#NULL!	#NULL!	0.01	18.67	37	21	8.8	35.1	15.75	4.77	44.8	#NULL!	0	0	0	0	0	1	1	12	12	376 U/10^12 RBC	#NULL!	#NULL!	0	#NULL!	0	0	0	#NULL!
21167	1	22.06	0	0	0	42	2	3300	1	33	6.64	1	4	1	0	32	0	1.5	1	#NULL!	#NULL!	3.28	4.4	44	36	4.9	180	27.1	6.6	#NULL!	#NULL!	1	0	0	0	0	2	1	#NULL!	#NULL!		#NULL!	2	0	#NULL!	0	#NULL!	#NULL!	#NULL!
21140	1	24.62	0	0	0	34	1	3250	1	33	6.48	1	2	1	0	36	0	3.1	0	67	0	2.12	4.21	45.4	37	1.13	148	6.34	2.23	40	#NULL!	0	0	0	0	0	1	1	20	20		#NULL!	#NULL!	0	#NULL!	0	0	#NULL!	#NULL!
20693	1	24.54	0	0	0	33	1	4100	1	33	6.3	1	6	0	0	0.5	1	3	0	#NULL!	#NULL!	3.66	8.8	40	32	7.98	6	10.6	5	48.63	#NULL!	1	0	0	0	0	1	1	20	20		#NULL!	1	1	0	0	0	0	0
21288	1	20.43	0	0	0	31	1	3150	1	33	6	1	4	1	0	32	0	1.5	1	#NULL!	#NULL!	2.49	5.6	45	37	8.33	179.4	3.9	2.9	49.52	#NULL!	1	0	0	0	0	2	1	20	20	177 U/10	#NULL!	1	1	1	0	0	#NULL!	0
2014033	1	27.73	1	0	0	33	1	3000	1	33	5.67	1	3	1	0	6	1	4	0	#NULL!	#NULL!	2.02	4.2	44	34	6.96	7	6.54	0.93	#NULL!	#NULL!	0	0	0	0	1	0	0	20	20		#NULL!	#NULL!	0	#NULL!	0	#NULL!	#NULL!	#NULL!
2014321	1	21.91	0	0	0	31	1	3600	1	33	5.48	1	1	1	0	159.7	0	3	0	83	0	1.86	14.4	38	41	6.32	239	10.6	9.12	#NULL!	#NULL!	0	1	0	0	0	2	1	25	25		76	#NULL!	0	#NULL!	0	#NULL!	#NULL!	#NULL!
20651	1	23.53	0	0	0	34	1	3600	1	33	5.48	1	0	1	0	24.5	0	4.5	0	#NULL!	#NULL!	1.91	8.6	42	42	6	101.9	5.4	2.5	#NULL!	0.32	0	0	0	0	0	1	1	25	20	13.6	#NULL!	#NULL!	0	#NULL!	0	0	0	#NULL!
22231	1	23.39	0	0	0	33	1	4000	1	33	5.45	1	5	0	0	34	0	3	0	#NULL!	#NULL!	1.85	4.4	38	40.55	6	219.3	8.92	8.4	#NULL!	#NULL!	0	0	0	0	0	1	1	#NULL!	#NULL!		#NULL!	#NULL!	0	#NULL!	1	#NULL!	#NULL!	#NULL!
21146	1	28.09	1	0	0	34	1	3100	1	33	5.34	1	6	0	0	52.2	0	3.5	0	68	0	2.01	17.6	44	33	7.6	18.8	6.78	1.51	47.12	#NULL!	0	1	0	0	1	0	0	15	15		#NULL!	#NULL!	0	#NULL!	0	#NULL!	#NULL!	#NULL!
2016214	1	24.16	0	0	0	39	2	3650	1	33	5.33	1	2	1	0	165.1	0	3.7	0	75	0	3.83	13.4	36.4	39	5.1	196.6	9.1	7.23	#NULL!	#NULL!	1	0	0	0	0	1	1	20	20		94	1	0	#NULL!	0	#NULL!	#NULL!	#NULL!
2014943	1	24.22	0	0	0	38	2	3450	1	33	5.22	1	4	1	0	32.7	0	1	1	#NULL!	#NULL!	1.72	12.5	35	37	4.37	6	8.92	6.1	#NULL!	#NULL!	0	0	0	0	0	1	1	#NULL!	#NULL!		#NULL!	#NULL!	0	#NULL!	0	#NULL!	#NULL!	#NULL!
21529	1	21.15	0	0	0	35	1	3300	1	33	5.18	1	10	0	0	42	0	3.5	0	78	0	1.69	4.3	35	37	4.17	56	8.92	6.1	#NULL!	#NULL!	0	0	0	0	0	2	1	20	20	10.1	#NULL!	#NULL!	0	#NULL!	0	#NULL!	#NULL!	#NULL!
22630	1	25.36	1	0	0	34	1	3500	1	33	5.18	1	4	1	0	33.9	0	3	0	#NULL!	#NULL!	1.69	4.21	35	37	3.96	158.2	8.92	5.9	#NULL!	#NULL!	0	0	0	0	0	1	1	12	12		#NULL!	#NULL!	0	#NULL!	0	#NULL!	#NULL!	#NULL!
21077	1	23.12	0	0	0	40	2	3800	1	33	5.14	1	4	1	0	33.5	0	3	0	#NULL!	#NULL!	1.67	4.4	34	36	3.55	7	8.92	5.6	#NULL!	#NULL!	0	0	0	0	0	1	1	#NULL!	#NULL!		#NULL!	#NULL!	0	#NULL!	0	#NULL!	#NULL!	#NULL!
2010916	1	28.37	1	0	0	39	2	4000	1	33	5.01	1	4	1	0	33.4	0	3	0	#NULL!	#NULL!	1.59	11.6	33	35	2.57	128	8.92	5.09	#NULL!	#NULL!	1	0	0	0	1	0	0	15	12		#NULL!	1	0	#NULL!	0	#NULL!	#NULL!	#NULL!
20562	1	32	2	0	0	40	2	3500	1	33	4.95	1	4	1	0	33	0	3	0	#NULL!	#NULL!	1.55	11.1	33	34	1.36	102	8.92	4	#NULL!	#NULL!	0	0	0	0	0	1	1	15	15		#NULL!	#NULL!	0	#NULL!	0	#NULL!	#NULL!	#NULL!
20283	1	21.11	0	1	1	37	2	2700	1	33	4.9	1	4	1	0	33	0	1	1	#NULL!	#NULL!	0.7	17.7	42	32	6.87	270.2	30.57	12.17	#NULL!	#NULL!	1	0	0	0	0	2	1	8	4		#NULL!	2	1	0	0	#NULL!	0	0
2014951	1	23.84	0	0	0	26	1	3400	1	33	4.9	1	2	1	0	48	0	3.3	0	68	0	1.53	4.4	32	32	0.68	96.9	8.92	3.8	#NULL!	#NULL!	0	0	0	0	0	1	1	12	12		#NULL!	#NULL!	0	#NULL!	0	#NULL!	#NULL!	#NULL!
22131	1	44.98	2	0	0	37	2	2900	1	33	4.9	1	4	1	0	32.8	0	3	0	#NULL!	#NULL!	1.53	10.9	32	32.96	1	98.5	8.92	3.9	#NULL!	#NULL!	0	0	0	0	1	0	0	#NULL!	#NULL!		#NULL!	#NULL!	0	#NULL!	0	#NULL!	#NULL!	#NULL!
20912	1	22.4	0	0	0	31	1	4160	1	33	4.81	1	4	1	0	40.6	0	4.5	0	63	0	1.08	3.8	28	31	6.1	94.1	3.1	2.3	51.02	#NULL!	1	0	0	0	0	2	1	20	20	13.5 U/gHb	#NULL!	2	0	#NULL!	0	0	#NULL!	#NULL!
22657	1	25.43	1	4	1	60	3	3700	1	33	4.77	1	4	1	0	32.7	0	3	0	#NULL!	#NULL!	1.49	10.4	31	31.43	9.26	45.2	8.4	2.23	36.1	1.13	0	0	0	0	0	1	1	15	12		#NULL!	#NULL!	0	#NULL!	0	#NULL!	#NULL!	#NULL!
20981	1	34	2	0	0	32	1	3520	1	33	4.7	1	4	1	0	33.4	0	1	1	#NULL!	#NULL!	0.82	6.1	19	25	15.6	133.7	4.2	21.3	45.16	#NULL!	0	0	0	0	0	2	1	20	25	12.7 U/gHb	#NULL!	#NULL!	1	1	0	0	0	0
2013804	1	27.41	1	0	0	33	1	3150	1	33	4.67	1	6	0	0	0.5	1	1.5	1	#NULL!	#NULL!	1.86	1	36	41.17	6.6	143	4.27	3.61	44.8	0.479	1	1	1	1	1	1	1	12	12	20.5	87	1	1	1	0	0	1	0
2010491	1	21.51	0	2	1	33	1	3200	1	33	4.32	1	4	1	0	32.8	0	1	1	#NULL!	#NULL!	2.37	35.4	20.8	43	6.3	238.7	17.9	9.1	40	#NULL!	0	0	0	0	0	2	1	12	12	23.6	#NULL!	#NULL!	0	#NULL!	0	0	#NULL!	0
2016637	1	22.45	0	2	1	32	1	3800	1	33	3.84	1	5	0	0	46	0	2	0	#NULL!	#NULL!	2.13	8.2	34	39	1.6	7	2.1	4.3	#NULL!	#NULL!	0	0	0	0	0	2	1	15	15		88	#NULL!	0	#NULL!	0	#NULL!	#NULL!	#NULL!
21241	1	21.97	0	0	0	34	1	3900	1	33	3.8	1	7	0	0	0.5	1	3	0	#NULL!	#NULL!	0.22	17.5	41	45	2.83	133.7	5.3	5.3	#NULL!	#NULL!	1	0	0	0	0	2	1	15	20	18.4	#NULL!	2	0	#NULL!	0	0	0	0
2010831	1	22.92	0	0	0	40	2	3300	1	33	3.72	1	6	0	0	0.5	1	5	0	#NULL!	#NULL!	1.04	14.52	18	24	8	7	27.6	3.67	44.71	#NULL!	0	1	0	0	0	1	1	#NULL!	#NULL!	14.1	#NULL!	#NULL!	1	0	1	0	0	0
20286	1	18.12	0	0	0	25	0	3800	1	33	3.7	1	0	1	0	0.5	1	2.4	0	#NULL!	#NULL!	0.85	21.9	27	39.1	2.07	118.3	19.4	4.5	#NULL!	#NULL!	0	0	0	0	0	2	1	12	12	468 mU/1	#NULL!	#NULL!	0	#NULL!	0	0	0	0
2016985	1	23.46	0	2	1	37	2	3850	1	33	2.45	1	4	1	0	32.7	0	1	1	#NULL!	#NULL!	1.95	4.2	40	43	6.62	247	36.88	9.24	#NULL!	#NULL!	1	0	0	0	0	1	1	5	5		#NULL!	1	1	0	0	#NULL!	#NULL!	#NULL!
2014975	1	23.99	0	0	0	33	1	2700	1	33	2.19	1	4	1	0	32	0	1.5	1	#NULL!	#NULL!	2.15	18.29	40	43	1.57	60	6.48	2.78	42.4	#NULL!	0	0	1	0	0	1	1	15	15		90	#NULL!	1	1	0	0	#NULL!	#NULL!
2016965	1	29.3	1	0	0	41	2	3500	1	33	1.64	1	7	0	0	0.5	1	1	1	#NULL!	#NULL!	1.826	21.6	52	31	7.7	363.7	31.5	27	#NULL!	#NULL!	0	0	0	0	1	0	0	3	2		#NULL!	#NULL!	0	#NULL!	1	1	1	0
2011373	1	24	0	0	0	31	1	3500	1	32	8.75	1	6	0	1	0.5	1	5.5	0	#NULL!	#NULL!	2.33	6.8	26	37	6.13	40.4	9.3	4.5	49.01	2.49	0	1	0	0	0	1	1	15	15		82	#NULL!	1	0	0	0	0	0
21920	1	22.49	0	0	0	31	1	3720	1	32	6.96	1	4	1	1	30.7	0	2	0	#NULL!	#NULL!	2.36	8.1	48	42	5.85	175.8	3.3	4.9	52.21	1.28	1	0	0	0	0	2	1	25	25	376 U/10	#NULL!	1	1	0	0	0	0	#NULL!
21967	1	24.9	0	0	0	26	1	4100	1	32	6.63	1	6	0	1	0.5	1	3.1	0	#NULL!	#NULL!	2.25	11.15	69.5	34	1.57	77.2	12.89	3.42	#NULL!	#NULL!	1	0	0	0	0	1	1	25	25		#NULL!	0	0	#NULL!	0	#NULL!	#NULL!	#NULL!
21136	1	25.76	1	0	0	31	1	3400	1	32	6.6	1	4	1	1	31.6	0	2.5	0	#NULL!	#NULL!	2.06	22	33	18	4.1	14	6	4	45.58	#NULL!	0	0	0	0	0	1	1	8	3		#NULL!	#NULL!	1	0	1	0	#NULL!	0
2014089	1	23.2	0	0	0	22	0	3600	1	32	6.12	1	18	0	1	65.4	0	2.5	0	72	0	2.39	15.86	36.4	37	4.1	161.93	4.45	6.1	44.6	#NULL!	1	0	0	0	0	1	1	#NULL!	#NULL!		#NULL!	1	0	#NULL!	0	#NULL!	#NULL!	#NULL!
2013836	1	23.99	0	1	1	34	1	3650	1	32	6.01	1	2	1	1	8.5	1	2	0	42	1	1.06	6.6	47	35	8.44	137.9	2.8	3.1	41.68	1.57	1	0	0	0	0	1	1	20	10	11.3	#NULL!	1	0	#NULL!	0	0	0	#NULL!
20158	1	26.15	1	0	0	37	2	3350	1	32	5.8	1	0	1	1	140.7	0	2.5	0	79	0	0.39	14.12	39.6	31.62	10.71	400.49	2.56	2.32	42.2	#NULL!	0	0	0	0	0	1	1	25	25	12.01 U/gHb	#NULL!	#NULL!	0	#NULL!	0	0	#NULL!	#NULL!
21258	1	24.44	0	0	0	26	1	3300	1	32	5.57	1	4	1	1	46.4	0	2	0	87	0	1.44	6.1	27	25	0.14	83	2.5	3.6	48.84	#NULL!	1	0	0	0	0	1	1	20	20	13.1	#NULL!	2	0	#NULL!	0	0	0	0
21072	1	23.89	0	0	0	32	1	3800	1	32	5.56	1	58	0	1	36.7	0	7	0	80	0	1.9	15	39	42	6.77	265.4	8.92	11.6	#NULL!	#NULL!	0	0	0	0	0	1	1	25	15		#NULL!	#NULL!	0	#NULL!	0	#NULL!	#NULL!	#NULL!
20091	1	21.11	0	0	0	37	2	2800	1	32	5.3	1	6	0	1	50.3	0	5.3	0	91	0	1.78	13.1	36	39	5.01	191.8	8.92	7.1	#NULL!	#NULL!	0	0	0	0	0	2	1	25	25	11.3	#NULL!	#NULL!	0	#NULL!	0	#NULL!	#NULL!	#NULL!
20601	1	27.47	1	0	0	40	2	3500	1	32	5.29	1	4	1	1	32	0	2.5	0	#NULL!	#NULL!	2.7	10.2	33	40.55	3.82	251.26	27.5	10.7	#NULL!	1.33	1	0	0	0	1	0	0	6	8		#NULL!	2	1	0	0	0	0	0
20781	1	24.22	0	0	0	36	2	3500	1	32	5.02	1	0	1	1	30.9	0	5.3	0	67	0	1.92	12.2	33	36	15.5	74.2	2.6	3.3	42.89	#NULL!	1	0	0	0	0	1	1	25	25	13,6	#NULL!	1	0	#NULL!	0	0	0	0
2016665	1	26.12	1	1	1	24	0	4000	1	32	4.92	1	6	0	1	0.5	1	3	0	#NULL!	#NULL!	1.32	19.6	42	32	5.45	206.8	8	7.63	#NULL!	#NULL!	0	0	0	0	0	1	1	12	10	10.3	#NULL!	#NULL!	1	1	0	0	1	#NULL!
2014883	1	28.65	1	1	1	43	2	3400	1	32	4.9	1	6	0	1	35	0	5	0	#NULL!	#NULL!	2.36	15.2	42	31.6	5.7	7	30.3	8.1	#NULL!	#NULL!	1	0	0	0	1	0	0	12	12		#NULL!	1	1	0	0	0	#NULL!	0
20878	1	29.38	1	0	0	53	3	3400	1	32	4.74	1	4	1	1	32.7	0	3	0	#NULL!	#NULL!	1.49	10.31	30.4	31	8.63	38.7	8.92	2.16	#NULL!	#NULL!	0	0	0	0	1	0	0	25	25		#NULL!	#NULL!	0	#NULL!	0	#NULL!	#NULL!	#NULL!
2010527	1	27.04	1	0	0	33	1	3850	1	32	4.69	1	4	1	1	32	0	3	0	#NULL!	#NULL!	1.47	10.2	30	31	8.24	32.7	8.92	2.01	#NULL!	#NULL!	1	0	0	0	1	1	1	#NULL!	#NULL!		#NULL!	1	0	#NULL!	0	#NULL!	#NULL!	#NULL!
20699	1	23.57	0	1	1	30	1	3400	1	32	4.6	1	4	1	1	32	0	2.5	0	#NULL!	#NULL!	2.51	9.2	20	28.08	5.2	26	5.1	5.4	47.35	0.7	1	0	0	0	0	1	1	10	10	20.6	#NULL!	2	1	1	1	0	0	0
22274	1	23.18	0	1	1	36	2	3700	1	32	4.53	1	4	1	1	30.4	0	2	0	#NULL!	#NULL!	1.79	6.7	36	29	5	191.8	16	7	47.01	#NULL!	0	0	0	0	0	1	1	#NULL!	#NULL!	17,4	#NULL!	#NULL!	0	#NULL!	0	0	0	0
21692	1	29.32	1	0	0	31	1	2950	1	32	4.36	1	6	0	1	35.7	0	5	0	#NULL!	#NULL!	2.88	17.76	17.8	38.14	8.24	12.09	18.03	7.16	48.82	#NULL!	1	0	0	0	1	0	0	12	12	14.09 U/gHb	#NULL!	1	1	0	0	0	0	0
21315	1	25.77	1	0	0	34	1	3000	1	32	3.91	1	5	0	1	5.8	1	3	0	70	0	0.82	3.8	39	45	5.1	193.9	13.2	7.2	50.75	0.52	1	0	0	0	0	1	1	8	8		#NULL!	1	0	#NULL!	0	0	0	0
2010826	1	22.28	0	0	0	29	1	4000	1	32	3.86	1	4	1	1	30.4	0	2	0	#NULL!	#NULL!	1.87	10.15	17	23	8.15	7	51.93	8.31	48.29	#NULL!	0	0	0	0	0	2	1	#NULL!	#NULL!	12.1	#NULL!	#NULL!	1	0	1	#NULL!	0	0
2014373	1	25.69	1	1	1	41	2	3500	1	32	3.62	1	4	1	1	30.9	0	2	0	#NULL!	#NULL!	2.5	15.4	44	24	0.48	7	40.3	8.1	47.78	0.31	0	0	1	0	0	1	1	10	8	10.8	104	#NULL!	1	0	1	0	0	0
2014908	1	24.42	0	0	0	36	2	2700	1	32	3.55	1	6	0	1	0.5	1	5.5	0	#NULL!	#NULL!	2.62	5	47	32.96	3.42	14	15.4	4.37	45.51	0.54	1	0	0	0	0	1	1	10	8		79	1	1	0	0	0	1	0
2010939	1	25.48	1	0	0	41	2	3400	1	32	3.54	1	6	0	1	0.5	1	3	0	#NULL!	#NULL!	1.25	13.6	20.6	12.6	4.9	182.3	7	6.7	49.3	0.39	0	0	1	0	0	1	1	15	15	335 U/1012 RBC	96	#NULL!	1	0	0	0	0	0
2010955	1	25.31	1	0	0	37	2	3000	1	32	3.14	1	6	0	1	0.5	1	3.5	0	#NULL!	#NULL!	0.17	7.9	15	24	10.7	7	18.2	4.2	49.3	0.93	1	1	0	1	0	1	1	15	15	13.3	86	1	1	0	0	0	0	0
21531	1	26.86	1	0	0	43	2	3200	1	32	3.01	1	3	1	1	15	1	4	0	90	0	6.53	8.2	19	36	4.28	172	2.4	21.3	46.16	0.5	0	0	0	0	1	1	1	20	15		#NULL!	#NULL!	1	0	0	0	0	#NULL!
22357	1	25.38	1	0	0	32	1	4000	1	32	2.97	1	2	1	1	15	1	3.5	0	35	1	2.12	5.9	33	24.9	3.54	158.2	2.9	2.3	47.56	0.85	0	0	0	0	0	1	1	20	20	10.4	#NULL!	#NULL!	0	#NULL!	0	0	#NULL!	#NULL!
22862	1	22.86	0	0	0	35	1	2800	1	32	2.85	1	6	0	1	35.4	0	5	0	#NULL!	#NULL!	2.16	9.63	66	44	6.96	271.3	13.5	13	45.86	1.76	0	0	0	0	0	1	1	8	8	10.7 U/gHb	#NULL!	#NULL!	1	0	0	0	0	0
22959	1	30.47	2	0	0	38	2	3800	1	32	2.8	1	4	1	1	30	0	2	0	#NULL!	#NULL!	1.34	6.9	48	8.2	10.7	102	4.2	3.3	#NULL!	#NULL!	1	0	0	0	1	0	0	25	20		#NULL!	1	1	1	1	0	0	0
21423	1	29.06	1	0	0	34	1	3420	1	32	2.67	1	0	1	1	0.5	1	3	0	#NULL!	#NULL!	1.05	5.7	19	31	5	7	17.9	5.2	48.35	#NULL!	1	1	0	1	1	0	0	12	10		280	0	0	#NULL!	0	0	0	0
22470	1	25.62	1	0	0	40	2	4200	2	31	4.51	1	1	1	1	11	1	4	0	#NULL!	#NULL!	2.29	11.2	31	34	10.3	268	1.3	2.2	45.58	#NULL!	1	0	0	0	0	1	1	20	20		#NULL!	1	0	#NULL!	0	#NULL!	#NULL!	#NULL!
20281	1	34.32	2	0	0	29	1	4200	2	31	2.93	1	6	0	1	27.5	0	3	0	57	1	1.62	22.1	20	28	10.3	113.5	3.9	6.4	46.18	0.17	1	0	0	0	1	0	0	20	20	13.3	#NULL!	1	0	#NULL!	0	0	0	0
21399	1	23.94	0	1	1	36	2	4000	1	31	8.35	1	2	1	1	50.1	0	1	1	65	0	1.53	4.1	26	39	10.5	308.4	1.95	2.36	44.8	0.46	1	1	0	0	0	1	1	25	25		#NULL!	1	0	#NULL!	0	0	0	#NULL!
2011108	1	24.38	0	0	0	35	1	3500	1	31	5.53	1	8	0	1	22.4	0	4.5	0	41	1	2.3	11.9	45	34	6.3	40.5	3.4	3.5	45.2	#NULL!	0	0	0	0	0	1	1	10	12	13.8	#NULL!	#NULL!	0	#NULL!	0	0	0	#NULL!
2016219	1	28.3	1	0	0	39	2	3500	1	31	5.24	1	4	1	1	35.9	0	2	0	#NULL!	#NULL!	1.76	12.7	36	38	4.74	176.4	8.92	6.6	#NULL!	#NULL!	0	0	0	0	0	1	1	10	10		#NULL!	#NULL!	0	#NULL!	0	#NULL!	#NULL!	#NULL!
2011157	1	23.55	0	0	0	33	1	4000	1	31	5.03	1	6	0	1	35	0	4	0	#NULL!	#NULL!	2.25	18.1	44	24.9	11.95	6.9	27.2	8.1	48.25	#NULL!	1	1	0	0	0	1	1	5	12	11	#NULL!	1	1	0	1	0	0	0
20506	1	27.4	1	0	0	40	2	3000	1	31	4.67	1	4	1	1	35.7	0	1.9	0	#NULL!	#NULL!	3.27	10.16	28	19.26	5.7	7	29.47	6.25	44.97	#NULL!	1	0	0	0	1	1	1	12	10	14.2	#NULL!	2	1	0	0	0	0	#NULL!
21983	1	23.39	0	0	0	33	1	3050	1	31	4	1	0	1	1	44.1	0	3	0	88	0	1.76	5.7	30	6	7.1	145	4.1	4.1	47.5	#NULL!	1	0	0	0	0	1	1	15	15	15.3	#NULL!	1	0	#NULL!	0	#NULL!	#NULL!	#NULL!
20587	1	22.28	0	1	1	33	1	3330	1	31	3.62	1	6	0	1	34	0	4	0	#NULL!	#NULL!	2.01	5.5	43	24	2.5	61.3	13.1	2.6	47.03	0.68	0	0	0	0	0	2	1	12	15	10.3	#NULL!	#NULL!	0	#NULL!	0	0	0	0
21499	1	25.59	1	0	0	41	2	4000	1	31	3.58	1	6	0	1	34.8	0	4	0	#NULL!	#NULL!	2.07	8.7	29	23	7.6	93.1	2.9	2.3	47.66	#NULL!	1	0	0	0	0	1	1	20	20	13.1	#NULL!	1	1	0	0	0	0	0
20625	1	25.06	1	1	1	32	1	3450	1	31	0.0241	1	4	1	1	30	0	2	0	#NULL!	#NULL!	2.11	14.1	33	35.98	6.27	236.5	59.4	9	#NULL!	#NULL!	1	0	0	0	0	1	1	10	15		#NULL!	2	1	0	0	#NULL!	#NULL!	0
23018	1	33.64	2	0	0	31	1	4200	2	30	4.57	1	3	1	1	15	1	3	0	#NULL!	#NULL!	0.91	8.7	35	39	2.83	147.1	5.4	5.4	#NULL!	#NULL!	0	0	0	0	1	0	0	20	20	12.6	#NULL!	#NULL!	0	#NULL!	0	0	0	0
22880	1	25.5	1	0	0	33	1	4300	2	30	5.01	1	20	0	1	148.6	0	1.5	1	90	0	3.5	8.2	16.7	40	4.5	6	1.8	2.9	#NULL!	#NULL!	1	0	0	0	0	1	1	25	25		#NULL!	1	0	#NULL!	0	#NULL!	#NULL!	#NULL!
22193	1	27.78	1	3	1	34	1	3250	1	30	11.65	1	4	1	1	35	0	3	0	#NULL!	#NULL!	5.35	9.7	24	38	1.52	76.3	2.1	3.4	48.7	#NULL!	0	0	0	0	1	0	0	#NULL!	#NULL!		#NULL!	#NULL!	0	#NULL!	0	#NULL!	#NULL!	#NULL!
21030	1	26.17	1	0	0	38	2	4000	1	30	8.16	1	2	1	1	4	1	2	0	47	1	1.03	5.7	16	24	4.58	135.1	3.5	3.8	41.52	1.86	1	0	1	0	0	1	1	25	15	11.6	88	1	0	#NULL!	0	0	0	0
20170	1	20.48	0	0	0	32	1	3200	1	30	7.76	1	0	1	1	6.4	1	3	0	71	0	2.77	11.3	45	31.43	7.9	93	4.1	4.5	44.88	#NULL!	1	0	0	0	0	2	1	15	15	11.7 U/gHb	#NULL!	2	0	#NULL!	0	0	0	0
22651	1	24.9	0	1	1	28	1	3400	1	30	7.1	1	4	1	1	35.4	0	1.6	0	#NULL!	#NULL!	3.56	4.3	40.1	38	11	24.06	17.4	5.4	48.72	#NULL!	0	0	0	0	0	1	1	25	25	329 U/10	#NULL!	#NULL!	1	0	1	0	0	0
21625	1	22.84	0	0	0	38	2	4100	1	30	5.84	1	4	1	1	34	0	3	0	#NULL!	#NULL!	1.84	19.4	33.1	36	13.5	70.3	15.6	3.1	51.23	#NULL!	1	0	0	0	0	1	1	12	10	13.6 U/ghb	#NULL!	1	1	0	0	0	0	#NULL!
22352	1	24.84	0	0	0	39	2	3200	1	30	5.82	1	1	1	1	30	0	3	0	48	1	8.94	5.6	40	32	3.24	134.9	4.4	4.4	47.52	0.51	0	0	0	0	0	1	1	15	15	13.2	#NULL!	#NULL!	0	#NULL!	0	#NULL!	#NULL!	#NULL!
20507	1	22.69	0	0	0	34	1	3100	1	30	5.61	1	6	0	1	34	0	4	0	#NULL!	#NULL!	1.76	6.1	26	32	8.1	7	22.1	4.7	54.96	#NULL!	1	0	0	0	0	2	1	8	10	11.3	#NULL!	0	1	0	0	0	0	0
20465	1	25	1	0	0	31	1	3800	1	30	5.49	1	0	1	1	27.7	0	6.5	0	55	1	1.92	6.8	26	34	9.8	270.2	1.3	2.7	48.88	1.11	0	0	0	0	0	1	1	25	25	12.8 U/gHb	#NULL!	#NULL!	0	#NULL!	0	0	0	#NULL!
22620	1	21.95	0	0	0	42	2	3300	1	30	5.42	1	22	0	1	34.8	0	3	0	#NULL!	#NULL!	1.45	11.6	15	30	3.24	140.8	5.7	5.5	47.98	#NULL!	0	0	0	0	0	2	1	#NULL!	#NULL!	15.7	#NULL!	#NULL!	0	#NULL!	0	0	0	0
2010821	1	24.52	0	0	0	32	1	3500	1	30	5.18	1	13	0	1	11.8	1	3.7	0	67	0	2	17.2	44	32.3	8.5	36.8	3.86	2.14	#NULL!	#NULL!	0	0	0	0	0	1	1	25	2		#NULL!	#NULL!	0	#NULL!	0	#NULL!	#NULL!	#NULL!
21484	1	24.22	0	0	0	31	1	3500	1	30	5.12	1	2	1	1	12	1	3.5	0	#NULL!	#NULL!	1.45	5.1	43	32	9.5	47.4	4.6	2.3	#NULL!	#NULL!	1	0	0	0	0	1	1	15	12	15.5	#NULL!	2	0	#NULL!	0	0	0	0
21709	1	24.21	0	0	0	35	1	3200	1	30	5.11	1	6	0	1	50	0	3.7	0	#NULL!	#NULL!	1.65	4.2	34	36	3.22	138.7	9.04	5.3	#NULL!	#NULL!	1	0	0	0	0	1	1	25	20		#NULL!	1	0	#NULL!	0	#NULL!	#NULL!	#NULL!
20160	1	22.64	0	0	0	36	2	2700	1	30	4.98	1	4	1	1	35	0	3	0	#NULL!	#NULL!	1.99	12.5	33	36	2	5	64.1	19.1	49.79	0.65	0	0	0	0	0	2	1	12	10	9.8	#NULL!	#NULL!	1	0	0	0	0	#NULL!
1013	1	24.22	0	4	1	36	2	3150	1	30	4.67	1	5	0	1	32.7	0	3.5	0	#NULL!	#NULL!	2.01	15.9	42	31	6.8	265.5	16.4	11.9	#NULL!	#NULL!	0	0	0	0	0	1	1	8	15		#NULL!	#NULL!	0	#NULL!	1	#NULL!	#NULL!	#NULL!
2014685	1	24.46	0	0	0	39	2	3500	1	30	4.65	1	1	1	1	3	1	3.5	0	55	1	2.73	11.6	48	24	8.63	166	3.2	3.6	#NULL!	0.32	0	1	0	0	0	1	1	20	20	11.2	78	#NULL!	0	#NULL!	0	0	0	#NULL!
22102	1	24.42	0	0	0	38	2	4000	1	30	4.49	1	4	1	1	33.5	0	1	1	#NULL!	#NULL!	1.94	8.4	29	31	9.16	60	3.7	2.1	49.13	#NULL!	1	0	0	0	0	1	1	#NULL!	#NULL!	11.4 U/gHb	#NULL!	1	1	1	1	0	0	0
2016169	1	24.25	0	0	0	33	1	3120	1	30	4.48	1	4	1	1	34.8	0	3	0	#NULL!	#NULL!	1.94	15.9	26	22.61	1.09	32.7	24.88	7.23	50.79	0.67	0	0	1	0	0	1	1	12	8	11.7	83	#NULL!	1	0	1	0	0	0
21205	1	23.72	0	0	0	30	1	2850	1	30	4.29	1	6	0	1	60	0	2.5	0	69	0	1.99	5.7	26	21	8	109.6	2.4	2.5	46.86	#NULL!	1	0	0	0	0	1	1	20	15	13.4	#NULL!	2	0	#NULL!	0	0	#NULL!	#NULL!
22395	1	29.3	1	0	0	41	2	3200	1	30	4.23	1	0	1	1	33.9	0	2	0	67	0	0.97	5.8	23	41	1.46	76.04	1.7	3.4	48.08	#NULL!	0	0	0	0	1	2	1	#NULL!	#NULL!		#NULL!	#NULL!	0	#NULL!	0	0	0	#NULL!
20102	1	31.01	2	2	1	38	2	3000	1	30	3.38	1	80	0	1	5	1	1.5	1	#NULL!	#NULL!	2.03	10.2	21.5	20	12.3	129.41	5.5	2.9	44.46	#NULL!	1	0	0	0	1	0	0	20	20	14.33	#NULL!	1	0	#NULL!	0	0	0	0
20545	1	26.86	1	0	0	32	1	3300	1	30	3.28	1	4	1	1	33.9	0	2	0	#NULL!	#NULL!	2.24	8.96	23	34	5.08	70.9	5.6	2.9	46.52	#NULL!	0	0	0	0	1	1	1	15	12	14.2 U/gHb	#NULL!	#NULL!	1	1	0	0	0	#NULL!
109694	1	23.29	0	0	0	60	3	3800	1	30	2.8	1	10	0	1	1	1	3.5	0	24	1	2.07	4	40	43.4	8.1	32.1	10.7	12.9	#NULL!	#NULL!	0	0	1	0	0	1	1	15	20	187 U/1012rbc	#NULL!	#NULL!	0	#NULL!	0	0	0	#NULL!
2010988	1	25	1	2	1	33	1	3050	1	30	2.38	1	5	0	1	32.7	0	3.5	0	#NULL!	#NULL!	1.96	23.2	19	32	7.7	24.06	2.3	14	47.08	1.14	0	0	0	0	0	1	1	20	20		#NULL!	#NULL!	0	#NULL!	0	#NULL!	#NULL!	#NULL!
22595	1	28.37	1	0	0	28	1	3850	1	30	2.1	1	4	1	1	34	0	3	0	#NULL!	#NULL!	1.87	16.64	20	21	13.5	9.8	21.4	4	46.19	#NULL!	0	0	0	0	1	0	0	10	8		#NULL!	#NULL!	1	0	0	0	0	0
22436	1	35	2	0	0	43	2	2100	0	30	5.02	0	8	0	1	29	0	4	0	63	0	1.74	7	29	29	1.48	88.4	3.2	2.6	45.15	#NULL!	0	0	1	0	0	1	1	20	20	13,4	#NULL!	#NULL!	0	#NULL!	0	0	#NULL!	0
21007	1	32	2	0	0	45	2	2200	0	30	3.45	0	3	1	1	100	0	1.6	0	92	0	2.06	12.2	27	31	0.2	30.1	13.8	5.8	#NULL!	#NULL!	0	0	0	0	0	1	1	25	25		#NULL!	#NULL!	0	#NULL!	0	#NULL!	#NULL!	#NULL!
2010340	1	23.77	0	0	0	40	2	3800	1	29	6.26	1	4	1	1	82.1	0	2.8	0	55	1	1.7	17.8	33.1	34	13.9	132.2	6.2	2.9	45.81	1.76	1	0	0	0	0	1	1	20	20	13.4 U/gHb	#NULL!	1	0	#NULL!	0	#NULL!	#NULL!	#NULL!
20135	1	35.92	2	0	0	35	1	3400	1	29	5.09	1	0	1	1	13.9	1	2	0	47	1	1.03	11.9	29	29	2.71	46.8	5	2	39.74	0.77	0	0	0	0	1	0	0	12	12	10.8	#NULL!	#NULL!	0	#NULL!	0	0	0	0
21401	1	33.14	2	0	0	32	1	4150	1	29	4.89	1	26	0	1	194.4	0	3.5	0	79	0	1.52	4.4	32	32	13.87	71.8	8.92	3.15	#NULL!	#NULL!	0	0	0	0	1	0	0	#NULL!	#NULL!		#NULL!	#NULL!	0	#NULL!	0	#NULL!	#NULL!	#NULL!
20922	1	24.31	0	0	0	35	1	3700	1	29	2.5	1	2	1	1	14.9	1	3	0	60	0	1.46	9.2	24	31	11	106.3	4.76	1.91	50.85	#NULL!	0	1	0	0	0	1	1	20	20	13.3 U/gHb	#NULL!	#NULL!	0	#NULL!	0	0	0	0
2011086	1	23.81	0	1	1	59	3	5000	2	28	4.8	1	2	1	1	5.9	1	2	0	61	0	3.73	12.5	26	24	8.1	49	3.1	4.4	44.92	0.84	1	0	0	0	0	1	1	25	25	16	#NULL!	1	0	#NULL!	0	0	0	0
2014519	1	23.67	0	0	0	35	1	3000	1	28	5.8	1	0	1	1	20.2	0	6	0	71	0	2.03	4.3	45	35	6.5	245.5	8.92	9.2	#NULL!	#NULL!	1	0	0	0	0	1	1	15	12		#NULL!	1	0	#NULL!	0	#NULL!	#NULL!	#NULL!
2011376	1	27.78	1	0	0	35	1	3200	1	28	3.38	1	10	0	1	0.8	1	4.2	0	#NULL!	#NULL!	1.24	12.1	32	32	8.63	37.1	10.86	7.74	45.8	0.58	0	1	1	0	1	0	0	12	12	10.13	80	#NULL!	0	#NULL!	1	0	0	0
2014207	1	26.57	1	0	0	36	2	2700	1	28	2.85	1	2	1	1	35.4	0	2.5	0	61	0	2.82	10.1	49	24	2.67	130.3	3.7	5.2	45	1.26	0	1	1	0	1	1	1	15	15	11.80	92	#NULL!	0	#NULL!	0	0	0	0
2016671	1	20.57	0	0	0	35	1	2000	0	28	4.7	0	0	1	1	20	0	1.6	0	47	1	3.88	10.23	34	31.4	2.99	50	3.98	3.05	#NULL!	#NULL!	0	0	0	0	0	2	1	20	15		90	#NULL!	0	#NULL!	0	#NULL!	#NULL!	#NULL!
21477	1	21.72	0	0	0	35	1	2400	0	28	3.23	0	0	1	1	19	0	3	0	47	#NULL!	1.08	7	43	24	1.4	7	18.3	9.2	48.06	1.13	1	0	0	0	0	1	1	10	10	15.5	#NULL!	1	1	0	1	0	0	0
21206	1	27.22	1	3	1	51	3	2000	0	28	2.87	0	0	1	1	16	0	0.5	1	47	#NULL!	1.89	11.6	22	30	15.95	7	8.4	5.8	45.21	#NULL!	0	0	0	0	1	0	0	8	6		#NULL!	#NULL!	0	#NULL!	0	#NULL!	#NULL!	#NULL!
20908	1	23.82	0	0	0	37	2	3300	1	27	5.93	1	5	0	1	22.66	0	5	0	#NULL!	#NULL!	0.82	13.55	48	16	4.45	171.8	3.8	6.12	#NULL!	#NULL!	0	0	0	0	0	1	1	#NULL!	#NULL!		#NULL!	#NULL!	0	#NULL!	0	#NULL!	#NULL!	#NULL!
2011332	1	23.51	0	0	0	35	1	3650	1	27	5.85	1	24	0	1	58.7	0	4	0	83	0	4.5	5.4	44	36	37.48	322	1.7	2.7	48.32	#NULL!	0	0	0	0	0	1	1	25	25	11.4 U/gHb	#NULL!	#NULL!	0	#NULL!	0	0	#NULL!	#NULL!
2014956	1	22.68	0	0	0	34	1	3500	1	27	5.16	1	1	1	1	0.5	1	3	0	55	1	1.25	14.29	33	32.2	4.78	226.1	4.1	4.8	46	1	1	1	0	0	0	2	1	20	20	29.6	#NULL!	1	0	#NULL!	0	0	#NULL!	#NULL!
2014487	1	24.22	0	0	0	30	1	3800	1	27	4.89	1	0	1	1	22.3	0	3.5	0	49	1	2.03	7.9	44	24	12.21	94.1	2.5	3.8	47.13	#NULL!	1	0	1	0	0	1	1	12	15	2	90	1	0	#NULL!	0	0	0	#NULL!
21775	1	20.23	0	0	0	34	1	4800	2	26	4.84	1	13	0	1	50	0	3	0	73	0	2.31	9.5	37	41	4.4	175.5	7.65	5.5	#NULL!	#NULL!	0	0	0	0	0	2	1	15	15		#NULL!	#NULL!	0	#NULL!	0	#NULL!	#NULL!	#NULL!
20806	1	33.22	2	0	0	47	2	5000	2	26	4.42	1	3	1	1	68.1	0	1.5	1	91	0	1.64	9.62	23	25.9	6.5	27	3.3	3.3	#NULL!	#NULL!	0	0	0	0	1	0	0	25	25		#NULL!	#NULL!	0	#NULL!	0	#NULL!	#NULL!	#NULL!
22978	1	22.4	0	0	0	38	2	4500	2	26	6.32	1	18	0	1	31.4	0	4	0	86	0	0.95	3.9	48	40	6.5	147.1	4.5	4.3	45.58	0.53	1	0	0	0	0	2	1	25	25	10.9 U/gHb	#NULL!	2	0	#NULL!	0	0	0	#NULL!
2011372	1	27.68	1	0	0	43	2	4300	2	26	1.96	1	3	1	1	0.5	1	3	0	#NULL!	#NULL!	1.58	15.09	15	25.9	2.3	123.5	6.7	5.2	#NULL!	#NULL!	0	0	0	0	0	1	1	15	15		#NULL!	#NULL!	0	#NULL!	0	0	#NULL!	#NULL!
22610	1	36.84	2	0	0	45	2	4800	2	26	3.3	1	0	1	1	22.6	0	1.5	1	78	0	4.14	16.7	20	12	4.4	161	8.3	4.7	40.8	#NULL!	1	0	0	0	1	0	0	25	15	13.2 U/gHb	#NULL!	1	0	#NULL!	0	#NULL!	#NULL!	#NULL!
2016236	1	26.25	1	0	0	40	2	4200	2	26	4.98	1	1	1	1	0.8	1	1	1	#NULL!	#NULL!	2.53	5.3	46	32	2.02	112.2	9.1	4.6	47.29	0.86	1	0	1	0	0	1	1	12	10	10.7	85	2	0	#NULL!	0	0	0	0
2014976	1	26.85	1	0	0	39	2	5000	2	26	4.8	1	0	1	1	101.4	0	2.5	0	51	1	0.81	10.7	27	31	10.3	85	12.6	4.2	#NULL!	#NULL!	0	0	0	0	0	1	1	25	25		#NULL!	#NULL!	0	#NULL!	0	#NULL!	#NULL!	#NULL!
20445	1	24.22	0	0	0	35	1	3300	1	26	5.53	1	0	1	1	121.5	0	2	0	94	0	2.6	8	41	15	9.7	51.2	4.3	2.5	47.97	#NULL!	1	0	0	0	0	1	1	25	20	15.3	#NULL!	1	0	#NULL!	0	0	0	0
22563	1	35	2	0	0	37	2	3000	1	26	5.48	1	12	0	1	46.8	0	2.5	0	90	0	1.86	14.4	38	41	6.4	242	8.92	9.2	#NULL!	#NULL!	1	0	0	0	0	2	1	15	15		#NULL!	2	0	#NULL!	0	#NULL!	#NULL!	#NULL!
2016221	1	27.08	1	0	0	53	3	4000	1	26	3.75	1	1	1	1	28.1	0	3	0	48	1	2.11	6.2	27	24	1.21	182.3	12.1	8.4	47.45	2.49	0	0	1	0	1	1	1	25	25	10.3	100	#NULL!	0	#NULL!	0	0	0	#NULL!
22122	1	25.25	1	0	0	31	1	3500	1	26	3.63	1	0	1	1	10.2	1	6	0	68	0	1.78	8.8	21	30	5.1	130.3	7.7	3.7	49.68	1.23	1	0	0	0	0	1	1	25	25	9.3	#NULL!	2	0	#NULL!	0	0	0	0
2010838	1	28.37	1	0	0	48	2	3800	1	26	3.19	1	5	0	1	31.6	0	4.5	0	76	0	0.89	9	11	66.1	1.45	83	4.1	2.6	50.55	#NULL!	1	0	0	0	1	0	0	20	20	12.7 U/gHb	#NULL!	2	0	#NULL!	0	0	0	0
20146	1	24.77	0	0	0	35	1	3100	1	26	3.07	1	5	0	1	5.9	1	5	0	#NULL!	#NULL!	2.11	5.7	28	44	1.58	64	4.3	3	#NULL!	#NULL!	1	0	0	0	0	1	1	#NULL!	#NULL!	22.6	#NULL!	1	0	#NULL!	0	0	0	0
22576	1	23.46	0	0	0	40	2	2350	0	26	10.41	0	0	1	1	46.8	0	2	0	86	0	1.01	4.2	51	94	21	216.6	5.3	5	46.73	#NULL!	1	0	0	0	0	1	1	25	20	11.1 U/gHb	#NULL!	1	0	#NULL!	0	0	0	#NULL!
21276	1	24.93	0	0	0	34	1	2200	0	26	6.7	0	2	1	1	35.7	0	2.5	0	81	0	0.8	9.6	36	18	5.7	155.4	6.1	2.5	43.45	0.77	0	1	1	1	0	1	1	20	20	10.4	#NULL!	#NULL!	0	#NULL!	0	0	0	#NULL!
21495	1	28.05	1	0	0	34	1	2500	0	26	4.2	0	15	0	1	88.03	0	4.8	0	68	0	1.63	9.3	15	24.9	5.08	88	12.5	3.6	#NULL!	#NULL!	1	1	1	0	1	0	0	25	25		#NULL!	1	0	#NULL!	0	#NULL!	#NULL!	#NULL!
21804	1	26.32	1	1	1	40	2	5000	2	26	5.2	1	4	1	#NULL!	35	0	3	0	#NULL!	#NULL!	0.73	5.6	26	31	3.3	148	7.1	5.4	25.43	#NULL!	0	0	0	0	0	1	1	#NULL!	#NULL!	12.98	#NULL!	#NULL!	1	0	1	0	0	0
2014893	1	30.67	2	0	0	37	2	4200	2	25	6.45	1	1	1	1	0.5	1	2	0	#NULL!	#NULL!	2.7	10.3	16.7	64	2.24	117	7.6	4.8	#NULL!	#NULL!	1	0	0	0	1	0	0	12	15	9.4	#NULL!	2	0	#NULL!	0	0	#NULL!	#NULL!
2015614	1	22.79	0	0	0	29	1	4600	2	25	4.54	1	55	0	1	3.8	1	3	0	55	1	0.83	8.6	34	38	2.64	125.2	8.3	5.3	#NULL!	#NULL!	0	0	0	0	0	2	1	12	12		#NULL!	#NULL!	0	#NULL!	0	#NULL!	#NULL!	#NULL!
22104	1	27.45	1	0	0	38	2	4650	2	25	4.21	1	4	1	1	15.8	0	1.5	1	82	0	2.63	9.77	20	84	3	123.5	4.99	4.96	46	#NULL!	1	0	1	0	0	1	1	15	15	13.9 U/gHb	#NULL!	1	0	#NULL!	0	0	0	0
22686	1	26.73	1	0	0	32	1	4240	2	25	3.77	1	1	1	1	10	1	3	0	#NULL!	#NULL!	0.91	8.6	15	23	3.3	107	5.6	2.1	51.83	#NULL!	1	0	0	0	0	1	1	20	15	12	#NULL!	2	0	#NULL!	0	0	0	0
2016176	1	26.12	1	0	0	43	2	4200	2	25	3.19	1	14	0	1	60	0	2	0	80	0	1.95	6.1	25	24	6.57	251.9	2.4	1.7	49.22	0.67	1	1	1	1	0	1	1	15	15	10.7	85	1	0	#NULL!	0	#NULL!	0	#NULL!
2011279	1	26.7	1	1	1	38	2	4995	2	25	8.08	1	0	1	1	24.9	0	4.5	0	89	0	0.62	9.62	47	9	3.8	172.4	8.81	5.4	44.2	#NULL!	1	0	0	0	0	1	1	8	18	8.5	#NULL!	1	0	#NULL!	0	0	0	#NULL!
20161	1	30.47	2	0	0	45	2	4500	2	25	4.98	1	3	1	1	25.2	0	2.5	0	58	1	0.83	9.7	15	44	4.98	221	6.2	6.2	#NULL!	#NULL!	0	0	0	0	1	0	0	25	25		#NULL!	#NULL!	0	#NULL!	0	#NULL!	#NULL!	#NULL!
2011202	1	23.77	0	0	0	60	3	5000	2	25	3.98	1	4	1	1	7	1	1	1	#NULL!	#NULL!	0.78	4.9	51	24	2.24	86.8	7.2	2.8	41.29	2.98	0	1	0	0	0	2	1	15	20	12.7	#NULL!	#NULL!	0	#NULL!	0	#NULL!	#NULL!	#NULL!
22118	1	24.69	0	0	0	29	1	5100	2	25	4.8	1	0	1	1	109.6	0	5	0	93	0	2.3	9.5	36	40.7	4.4	175.3	7	5.5	#NULL!	#NULL!	0	0	0	0	0	1	1	25	25		#NULL!	#NULL!	0	#NULL!	0	#NULL!	#NULL!	#NULL!
2014949	1	23.51	0	0	0	30	1	4500	2	25	4.54	1	1	1	1	11	1	2.8	0	36	1	1.3	5.9	52	51	7.91	71.1	11.2	4.1	50.38	#NULL!	1	0	0	0	0	2	1	10	12		#NULL!	1	0	#NULL!	0	#NULL!	#NULL!	#NULL!
21285	1	29.3	1	0	0	40	2	4500	2	25	3.09	1	9	0	1	28.8	0	3	0	66	0	0.96	2.6	17	28	1.55	108.5	3.9	4.4	#NULL!	0.47	1	0	0	0	1	0	0	#NULL!	#NULL!	13.9 U/gHb	115	2	0	#NULL!	0	0	0	0
22294	1	24.07	0	0	0	25	0	4200	2	25	5.98	1	0	1	1	46.7	0	2	0	54	1	2.84	7.2	34	33	4.4	5	2.8	2.7	48.17	#NULL!	1	0	0	0	0	1	1	20	20	14.9	#NULL!	1	0	#NULL!	0	0	0	0
21658	1	28.41	1	0	0	32	1	4500	2	25	5.68	1	0	1	1	2.2	1	5	0	20	1	1.76	10.3	35	34	6.89	18	12.8	8.3	42.15	#NULL!	1	0	0	0	1	1	1	10	12	12.6	#NULL!	1	0	#NULL!	0	0	0	0
21408	1	22.24	0	0	0	28	1	4450	2	25	5.95	1	1	1	1	1	1	2	0	32	1	1.86	15	51	31	9.6	71.1	13	7.7	48.81	0.35	0	0	0	0	0	2	1	20	20	11.8	#NULL!	#NULL!	0	#NULL!	1	0	0	0
2014317	1	31.44	2	0	0	41	2	5300	2	25	5.27	1	1	1	1	0.7	1	1.5	1	14	1	3.22	5.5	37	10.08	2	149	6.6	6	44.38	#NULL!	1	1	0	0	1	0	0	15	25	12.7	87	2	0	#NULL!	0	0	0	#NULL!
21713	1	25.25	1	0	0	38	2	2950	1	25	7.89	1	2	1	1	175.9	0	4	0	83	0	1.21	10.08	42.7	44	6.96	251.26	0.94	2.78	44.9	0.352	1	0	0	0	0	1	1	20	20	12.02	#NULL!	1	0	#NULL!	0	0	0	#NULL!
2014967	1	20.38	0	0	0	53	3	2800	1	25	7.09	1	2	1	1	50	0	1	1	51	1	2.12	6.4	48.5	22.9	1.58	77.4	2.9	3.5	#NULL!	#NULL!	0	1	0	0	0	2	1	15	15	11.4	88	#NULL!	0	#NULL!	0	0	0	#NULL!
2014701	1	30.07	2	0	0	40	2	3400	1	25	6.9	1	1	1	1	0.5	1	2	0	50	1	1.59	10.57	48	10	1.45	75.9	18.47	3.33	45.22	2.17	1	1	1	1	1	0	0	15	8	26	83	2	0	#NULL!	0	0	0	#NULL!
2014585	1	23.26	0	0	0	38	2	3300	1	25	6.26	1	1	1	1	0.5	1	1	1	40	1	1.12	26.88	20.5	20	2.87	32.11	13.6	6.23	38.36	0.6	1	1	0	0	0	1	1	12	5	12.2	#NULL!	1	0	#NULL!	0	0	0	#NULL!
22124	1	22.53	0	0	0	45	2	4000	1	25	6.16	1	3	1	1	85	0	2	0	#NULL!	#NULL!	2.42	10.6	95	83	14.1	73.6	2.6	3.2	#NULL!	2.84	1	0	0	0	0	2	1	20	15	14 mU/gHb	#NULL!	2	0	#NULL!	0	0	0	0
2011028	1	25.66	1	0	0	38	2	4100	1	25	5.62	1	3	1	1	30	0	3	0	#NULL!	#NULL!	1.94	15.5	39.5	42	7.48	316.4	8.92	19.4	#NULL!	#NULL!	1	0	0	0	0	1	1	15	15		#NULL!	1	0	#NULL!	0	#NULL!	#NULL!	#NULL!
20552	1	22.84	0	0	0	35	1	3900	1	25	5.44	1	0	1	1	14	1	1.5	1	62	0	1.84	4.4	38	40	5.97	7	8.92	8.3	#NULL!	#NULL!	1	0	0	0	0	1	1	15	12		#NULL!	1	0	#NULL!	0	#NULL!	#NULL!	#NULL!
2010991	1	24.76	0	0	0	36	2	3800	1	25	5.24	1	2	1	1	10	1	4	0	23	1	1.75	12.7	35.8	38	4.61	174.93	9.1	6.34	#NULL!	#NULL!	0	0	0	0	0	1	1	25	25	14.54	#NULL!	#NULL!	0	#NULL!	0	0	0	#NULL!
20738	1	26.54	1	1	1	39	2	3700	1	25	5.02	1	24	0	1	15	1	3	0	40	1	1.64	11.8	33.1	36	3.03	136	8.4	5.3	#NULL!	#NULL!	1	0	0	0	1	1	1	20	15		#NULL!	1	0	#NULL!	0	#NULL!	#NULL!	#NULL!
2015562	1	21.22	0	0	0	30	1	3400	1	25	5.01	1	2	1	1	8	1	3.8	0	#NULL!	#NULL!	1.99	4.4	42	32	2.74	132.5	3.9	5.3	#NULL!	#NULL!	0	0	0	0	0	2	1	15	15		74	#NULL!	0	#NULL!	0	#NULL!	#NULL!	#NULL!
2010986	1	23.14	0	0	0	38	2	3200	1	25	4.98	1	8	0	1	0.5	1	3.5	0	#NULL!	#NULL!	1.57	11.3	33	34	2.02	118	8.92	4.5	#NULL!	#NULL!	0	0	0	0	0	1	1	15	15	16.1	#NULL!	#NULL!	0	#NULL!	0	0	0	#NULL!
22655	1	19.59	0	0	0	40	2	3700	1	25	4.78	1	0	1	1	19.8	0	2	0	68	0	1.5	10.5	31	31.6	9.6	50.86	8.92	2.49	#NULL!	#NULL!	1	0	0	0	0	2	1	15	12		#NULL!	1	0	#NULL!	0	#NULL!	#NULL!	#NULL!
2014534	1	26.45	1	1	1	37	2	3300	1	25	4.68	1	15	0	1	40	0	2.8	0	70	0	2.13	10.16	29.9	31	7.48	18	6.4	1.5	#NULL!	#NULL!	0	0	0	0	1	1	1	12	12		#NULL!	#NULL!	0	#NULL!	0	#NULL!	#NULL!	#NULL!
2014807	1	24.57	0	0	0	39	2	3100	1	25	4.65	1	1	1	1	0.5	1	2	0	30	1	1.16	12.1	42	31	15.6	74.5	5.6	3.3	#NULL!	#NULL!	0	0	0	0	0	1	1	15	15		#NULL!	#NULL!	0	#NULL!	0	0	#NULL!	0
2016972	1	24.99	0	0	0	34	1	3510	1	25	4.63	1	1	1	1	20	0	2.5	0	68	0	2.09	4.8	42	31	6.4	79.4	9.3	3.5	#NULL!	#NULL!	0	0	0	0	0	1	1	12	20		#NULL!	#NULL!	0	#NULL!	1	#NULL!	#NULL!	#NULL!
20848	1	26.09	1	0	0	41	2	3400	1	25	4.45	1	38	0	1	13.9	1	2	0	53	1	2.13	7.5	22	37	5.45	102.2	5	10.8	42.54	0.45	0	0	0	0	0	1	1	20	15	11.1 U/gHb	#NULL!	#NULL!	0	#NULL!	0	0	0	#NULL!
2014355	1	24.15	0	0	0	33	1	3700	1	25	3.61	1	2	1	1	2	1	4	0	45	1	2.02	26.1	21	24	10.09	14.4	32.74	5.13	52.73	0.53	1	1	1	1	0	1	1	12	12	10.9	#NULL!	2	0	#NULL!	0	0	1	0
2014874	1	25.51	1	0	0	38	2	4000	1	25	3.56	1	1	1	1	0.5	1	2	0	55	1	1.07	15.5	32	25	4	160.86	8.8	6	46.26	1.26	1	0	0	0	0	1	1	12	12	11.9	78	1	0	#NULL!	0	2	0	#NULL!
2016224	1	29.84	1	0	0	38	2	3800	1	25	2.73	1	5	0	1	5	1	1	1	41	1	1.3	7.3	15	33	3.96	106.8	4.3	2	47.96	0.94	0	1	1	1	1	0	0	20	20	18.5	109	#NULL!	0	#NULL!	0	#NULL!	#NULL!	#NULL!
2010915	1	30.09	2	0	0	39	2	3300	1	25	2.08	1	4	1	1	111.1	0	3	0	62	0	1.61	7.1	20	19	5.37	154	8.3	3.1	45.5	0.66	1	1	1	0	1	0	0	15	12	11	#NULL!	1	0	#NULL!	0	0	1	#NULL!
22047	1	24.77	0	0	0	33	1	1900	0	25	5.78	0	8	0	1	92.7	0	2	0	80	0	1.89	8.4	27	32	11.2	137.2	3.1	4.3	#NULL!	#NULL!	0	0	0	0	0	1	1	25	25		#NULL!	#NULL!	0	#NULL!	0	0	0	#NULL!
2015556	1	21.61	0	0	0	45	2	4600	2	25	7.19	1	2	1	1	48.6	0	2.2	0	88	0	1.64	9.5	54.3	24	13.64	186.13	2.55	4.23	42.27	1.2	0	0	0	0	0	2	1	20	15	23.3	107	#NULL!	0	#NULL!	0	0	0	#NULL!
2010156	1	28.4	1	0	0	34	1	4400	2	25	6.45	1	6	0	1	35	0	4	0	#NULL!	#NULL!	0.36	4.2	23	25	5.3	11.6	1.5	3	50.02	#NULL!	1	0	0	0	1	1	1	#NULL!	#NULL!	13.6	#NULL!	0	0	#NULL!	0	0	2	0
2014551	1	35	2	0	0	37	2	5200	2	25	5.78	1	4	1	1	31.4	0	2.8	0	#NULL!	#NULL!	3.22	11.2	15	32	6.57	2.6	22.3	9.5	43.15	#NULL!	0	0	0	0	0	2	1	#NULL!	#NULL!		#NULL!	#NULL!	0	#NULL!	0	#NULL!	#NULL!	#NULL!
2013841	1	25.14	1	0	0	39	2	4300	2	25	3.38	1	4	1	1	30	0	2.5	0	#NULL!	#NULL!	1.91	13	16.7	15.1	12.42	186.13	11.63	5.68	44.64	0.15	1	0	0	0	0	1	1	6	20		#NULL!	1	1	0	1	0	0	0
2015158	1	24.81	0	0	0	26	1	4800	2	25	2.39	1	4	1	1	28.7	0	2	0	#NULL!	#NULL!	3.98	14	48	19.22	6.57	33.2	5.84	3.32	#NULL!	#NULL!	0	0	1	0	0	1	1	12	12		#NULL!	#NULL!	0	#NULL!	0	0	0	0
2010216	1	21.47	0	0	0	35	1	2500	0	24.2	6.77	0	8	0	1	18.6	0	1.3	1	56	1	1.43	16.5	37	46	15.95	176	8.6	3.9	46.5	#NULL!	1	0	0	0	0	2	1	#NULL!	#NULL!		#NULL!	1	0	#NULL!	0	#NULL!	#NULL!	#NULL!
20438	1	18.94	0	0	0	41	2	4300	2	24	4.64	1	9	0	1	15	1	3.7	0	#NULL!	#NULL!	0.95	8.9	36	40	3.6	149	7.43	5.4	#NULL!	#NULL!	0	0	0	0	0	2	1	25	25		#NULL!	#NULL!	0	#NULL!	0	0	#NULL!	#NULL!
23060	1	26.6	1	0	0	39	2	4800	2	24	2.4	1	10	0	1	12.8	1	3.5	0	83	0	3.98	21.5	21	32	5.7	13.2	4.8	3	49.41	#NULL!	1	0	0	0	0	1	1	20	15	13.5 U/gHb	#NULL!	2	0	#NULL!	0	0	#NULL!	#NULL!
2011213	1	30.82	2	0	0	28	1	5000	2	24	4.99	1	8	0	1	29.9	0	2.5	0	#NULL!	#NULL!	0.91	9.77	15	28	5.3	225.2	6.2	6.2	#NULL!	#NULL!	1	0	0	0	1	0	0	#NULL!	#NULL!		#NULL!	1	1	0	0	#NULL!	#NULL!	#NULL!
20984	1	27.46	1	1	1	54	3	4800	2	24	4.21	1	8	0	1	28.8	0	2.5	0	#NULL!	#NULL!	1.89	7.8	31	33	15.8	98.5	7.7	4.3	#NULL!	1.95	0	1	0	0	0	1	1	15	15		#NULL!	#NULL!	0	#NULL!	0	#NULL!	#NULL!	#NULL!
21959	1	29.67	1	0	0	30	1	5000	2	24	2.38	1	6	0	1	0.5	1	4	0	#NULL!	#NULL!	3.47	8.7	23	24	0.4	5	29.9	6.5	39	#NULL!	1	0	0	0	1	0	0	8	6	350 U/10	#NULL!	2	1	0	0	0	#NULL!	0
2011397	1	23.77	0	1	1	31	1	4500	2	24	1.94	1	8	0	1	0.5	1	5	0	#NULL!	#NULL!	2.7	11.7	58	24	1.98	7	8.3	3.2	46.23	0.32	0	0	1	0	0	2	1	12	10	18.4	88	#NULL!	1	0	0	#NULL!	#NULL!	#NULL!
2010234	1	22.72	0	1	1	31	1	3300	1	23	8.13	1	0	1	1	26.6	0	3.3	0	#NULL!	#NULL!	2.24	11.1	31.2	28.47	3.4	142.8	5.8	5.6	#NULL!	#NULL!	1	0	0	0	0	2	1	#NULL!	#NULL!	15.5	#NULL!	1	0	#NULL!	0	#NULL!	#NULL!	0
2014531	1	22.86	0	0	0	33	1	2750	1	23	5.5	1	0	1	1	22.3	0	2	0	42	1	1.17	5.5	22	32	3.55	81.2	16	6.5	44.6	0.05	0	0	0	0	0	1	1	15	5	10.1	98	#NULL!	0	#NULL!	0	0	0	#NULL!
2010987	1	31.31	2	0	0	32	1	3500	1	23	5.2	1	4	1	1	22.9	0	1.5	1	58	1	2.11	5.8	44	33	8.71	40.4	2.5	2.2	#NULL!	#NULL!	1	0	0	0	1	0	0	20	15		96	1	0	#NULL!	0	#NULL!	#NULL!	#NULL!
2014712	1	21.5	0	0	0	40	2	4000	1	23	5.17	1	13	0	1	40.5	0	4.5	0	#NULL!	#NULL!	1.69	4.2	34	37	3.8	150.5	8.92	5.7	#NULL!	#NULL!	0	0	0	0	0	2	1	20	15		#NULL!	#NULL!	0	#NULL!	0	#NULL!	#NULL!	#NULL!
2016640	1	23.59	0	0	0	41	2	3800	1	23	4.98	1	2	1	1	57.8	0	2.5	0	74	0	1.57	11.3	33	34	2.22	119	8.98	4.67	#NULL!	#NULL!	0	0	0	0	0	1	1	20	20		#NULL!	#NULL!	0	#NULL!	0	#NULL!	#NULL!	#NULL!
2016174	1	26.12	1	0	0	32	1	3250	1	23	4.68	1	1	1	1	17	0	4	0	61	0	1.35	6.4	26	38	9.26	265.2	5.3	4.7	48.78	#NULL!	1	1	0	0	0	1	1	15	15	8.5	82	1	0	#NULL!	0	0	0	#NULL!
2011152	1	23.51	0	0	0	34	1	3200	1	23	4.19	1	0	1	1	25.1	0	3	0	#NULL!	#NULL!	0.5	5.7	33	34	2.52	127.1	4.6	5	49.61	#NULL!	0	0	0	0	0	1	1	#NULL!	#NULL!	11.9	#NULL!	#NULL!	0	#NULL!	0	0	0	0
22904	1	21.78	0	0	0	40	2	3200	1	23	4.05	1	0	1	1	17.5	0	6	0	74	0	3.97	7.7	38	45	5.8	193	2.73	11.8	45	0.94	1	0	0	0	0	2	1	20	20		#NULL!	1	0	#NULL!	0	0	#NULL!	0
2014457	1	23.34	0	0	0	35	1	2410	0	23	3.12	0	2	1	1	22	0	2	0	52	1	0.92	8.1	16	24	5.08	77.5	5.3	2.9	54.51	0.94	0	1	0	1	0	1	1	12	15	10.2	#NULL!	#NULL!	0	#NULL!	0	0	0	#NULL!
2014516	1	24.22	0	0	0	34	1	2400	0	23	2.36	0	1	1	1	15.3	0	4	0	75	0	1.82	10.1	18	25	2.99	99.2	6.3	3.5	48.6	1.63	0	1	1	1	0	1	1	#NULL!	#NULL!	11	#NULL!	#NULL!	0	#NULL!	0	0	0	#NULL!
22522	1	28.07	1	0	0	32	1	4800	2	22	9.9	1	6	0	1	20.3	0	4.5	0	72	0	2.31	11.1	16	37	4.4	17.4	6	7.3	47.72	#NULL!	1	0	0	0	1	1	1	20	15	14.9	#NULL!	1	0	#NULL!	0	0	0	#NULL!
21327	1	29.05	1	0	0	39	2	4750	2	22	4.06	1	26	0	1	41.8	0	2	0	#NULL!	#NULL!	3.5	6.8	21	26	5.98	17.4	5.2	3.1	51.04	#NULL!	1	0	0	0	1	1	1	#NULL!	#NULL!	15,6	#NULL!	1	0	#NULL!	0	0	#NULL!	0
21493	1	30.74	2	0	0	45	2	4500	2	22	6.27	1	2	1	1	49.6	0	4.5	0	85	0	2.84	11.1	75	69	8.3	92.3	0.3	0.1	44.86	0.73	0	0	0	0	1	0	0	25	25	19.9	#NULL!	#NULL!	0	#NULL!	0	0	0	0
21538	1	22.79	0	0	0	42	2	4400	2	22	3.79	1	1	1	1	4.9	1	2.5	0	60	0	3.32	11.2	33	27	2.83	84.5	5.68	4.14	50.7	0.47	0	0	0	0	0	2	1	12	8	224 mUI/	#NULL!	#NULL!	0	#NULL!	0	0	0	#NULL!
22768	1	23.99	0	0	0	38	2	4600	2	22	5.21	1	3	1	1	7.1	1	2.3	0	#NULL!	#NULL!	1.998	6.26	36	22	7.27	27	9.76	2.62	44.79	#NULL!	0	0	0	0	0	1	1	#NULL!	#NULL!	15.3	#NULL!	#NULL!	1	0	0	0	0	0
21965	1	22.86	0	0	0	32	1	3300	1	22	7.82	1	3	1	1	40	0	3.5	0	60	0	1.4	13.1	42	35	12.82	132.5	4.8	4.6	45.1	#NULL!	1	0	0	0	0	1	1	20	20	11.40 U/gHb	#NULL!	1	0	#NULL!	0	0	#NULL!	#NULL!
21054	1	19.94	0	0	0	34	1	2800	1	22	6.5	1	2	1	1	26.2	0	3.5	0	48	1	2.89	14.1	35	31.6	30.4	316.4	4.2	3.3	46	#NULL!	1	0	0	0	0	2	1	15	25		#NULL!	1	0	#NULL!	0	0	#NULL!	0
22034	1	26.81	1	0	0	31	1	3000	1	22	6.1	1	3	1	1	3.6	1	2.5	0	#NULL!	#NULL!	1.4	6.8	34	35.3	37.48	79.6	9.58	3.59	#NULL!	#NULL!	0	0	0	0	1	1	1	#NULL!	#NULL!	17.6	#NULL!	#NULL!	0	#NULL!	1	0	0	0
21224	1	22.49	0	0	0	32	1	3800	1	22	5.49	1	0	1	1	29.5	0	2	0	68	0	1.87	14.4	38.8	41	6.44	245	8.92	9.2	#NULL!	#NULL!	0	0	0	0	0	2	1	25	25		#NULL!	#NULL!	0	#NULL!	0	#NULL!	#NULL!	#NULL!
22340	1	23.37	0	0	0	34	1	3500	1	22	5.39	1	0	1	1	17.4	0	1	1	34	1	1.48	5.4	28	24	6.87	196.6	3.1	5.7	51.14	#NULL!	0	1	0	0	0	1	1	25	25	9.6	#NULL!	#NULL!	0	#NULL!	0	0	#NULL!	#NULL!
21038	1	21.97	0	0	0	27	1	3000	1	22	5.12	1	9	0	1	17.75	0	3	0	#NULL!	#NULL!	1.66	4.3	34	36	3.5	7	8.92	5.6	#NULL!	#NULL!	1	0	0	0	0	2	1	10	10		#NULL!	1	0	#NULL!	0	#NULL!	#NULL!	#NULL!
2010998	1	25.34	1	0	0	23	0	3190	1	22	4.69	1	16	0	1	8.1	1	5.5	0	83	0	0.45	10	25.6	44	12.8	130	2.81	4.69	41.3	#NULL!	1	0	0	0	0	1	1	20	20		#NULL!	1	0	#NULL!	0	0	0	0
20594	1	39.09	2	0	0	38	2	3200	1	22	3.48	1	8	0	1	19	0	2.5	0	80	0	2.15	8.8	33	32.2	7.7	400.49	2.61	34	#NULL!	#NULL!	0	0	0	0	1	0	0	20	20		#NULL!	#NULL!	0	#NULL!	0	#NULL!	#NULL!	#NULL!
2010377	1	25.56	1	2	1	46	2	3300	1	22	3.22	1	0	1	1	3.9	1	4	0	55	1	1.95	6.1	23	22	7.98	28	4.8	21.3	45.91	#NULL!	1	0	0	0	0	1	1	#NULL!	#NULL!	14.7	#NULL!	2	0	#NULL!	0	0	0	0
21424	1	29.94	1	0	0	30	1	3000	1	22	2.84	1	5	0	1	40	0	3	0	97	0	2.22	6.6	23	42	13.9	139.4	2	12.9	49.08	#NULL!	1	0	0	0	1	0	0	25	25	11.7 U/gHb	#NULL!	1	0	#NULL!	0	#NULL!	#NULL!	#NULL!
2015132	1	18.6	0	1	1	33	1	4500	2	22	4.76	1	6	0	1	28.7	0	2.5	0	#NULL!	#NULL!	1.77	10.3	27	28	9.6	84.5	7.7	4.2	#NULL!	#NULL!	0	0	0	0	0	2	1	#NULL!	#NULL!		#NULL!	#NULL!	0	#NULL!	0	#NULL!	#NULL!	#NULL!
2014452	1	25.25	1	0	0	29	1	4300	2	22	4.64	1	6	0	1	35	0	2.5	0	#NULL!	#NULL!	1.76	10.1	26	27.24	8.3	80.4	7.7	4.2	#NULL!	#NULL!	1	0	0	0	0	1	1	25	25		#NULL!	1	0	#NULL!	0	#NULL!	#NULL!	#NULL!
2014466	1	28.73	1	0	0	35	1	4300	2	22	4.24	1	6	0	1	0.5	1	3.5	0	#NULL!	#NULL!	3.73	12.1	15	25.5	4.5	195.5	7.54	5.9	#NULL!	#NULL!	0	0	0	0	1	1	1	10	12		#NULL!	#NULL!	1	0	0	0	1	0
2014465	1	35.43	2	0	0	40	2	4500	2	22	0.45	1	6	0	1	0.5	1	4	0	#NULL!	#NULL!	2	9.8	13.1	22	13.24	47.5	13.2	4.2	47	0.73	0	1	0	1	1	0	0	12	12	14.58	131	#NULL!	1	0	0	0	0	0
2016964	1	22.26	0	0	0	43	2	4200	2	21	4.97	1	2	1	1	1.5	1	6.5	0	24	1	0.81	9.62	37.9	43	4.4	185.1	18	5.5	#NULL!	#NULL!	1	0	0	0	0	2	1	15	10		#NULL!	1	0	#NULL!	0	#NULL!	#NULL!	#NULL!
2014326	1	28.36	1	0	0	33	1	4400	2	21	4.57	1	1	1	1	7.9	1	2.5	0	69	0	4.14	8.1	40	24	4.98	225.2	1.6	4.1	50.44	1.08	1	1	0	0	1	1	1	20	20	10.2	74	1	0	#NULL!	0	0	0	0
20871	1	27.17	1	0	0	40	2	4800	2	21	3.17	1	14	0	1	12.3	1	3	0	82	0	1.77	16.9	36	33	6.89	49	12.9	3.9	48.95	#NULL!	1	0	0	0	0	1	1	#NULL!	#NULL!	14,5	#NULL!	1	0	#NULL!	0	0	0	0
22016	1	24.22	0	0	0	41	2	4200	2	21	3.62	1	20	0	1	4.7	1	2.2	0	29	1	0.68	8.9	36	19	6.74	47.5	6.48	3.48	50.16	#NULL!	1	0	0	0	0	1	1	#NULL!	#NULL!		#NULL!	1	0	#NULL!	0	0	#NULL!	#NULL!
20138	1	23.84	0	2	1	43	2	5100	2	21	6.44	1	0	1	1	113.9	0	1	1	74	0	1.35	7.5	31	22	2	195.5	4.4	4.4	47.41	2.19	1	0	0	0	0	1	1	25	25	13.1 U/gHb	#NULL!	1	0	#NULL!	0	0	0	0
22809	1	29.14	1	2	1	36	2	4200	2	21	3.42	1	0	1	1	7.3	1	3	0	23	1	2.04	10.7	12	34	3.8	175.3	4.5	7.7	46.85	2.59	0	0	0	0	1	1	1	20	20	11.4	#NULL!	#NULL!	0	#NULL!	0	0	0	0
20228	1	25.74	1	0	0	33	1	4500	2	21	7.74	1	0	1	1	0.5	1	4	0	3	1	4.66	7.5	51	39	2.73	7	6.6	2.9	48.03	0.67	0	0	0	0	0	1	1	12	12	11.6	#NULL!	#NULL!	0	#NULL!	0	#NULL!	0	0
23015	1	26.28	1	0	0	32	1	4500	2	21	6.93	1	2	1	1	160.8	0	1.5	1	73	0	1.06	9.7	54	31	4.5	117	7.5	2.2	49.18	0.47	1	0	1	0	0	1	1	25	20	12 U/gHb	#NULL!	2	0	#NULL!	0	0	0	#NULL!
22387	1	24.41	0	0	0	31	1	4200	2	21	5.75	1	0	1	1	11.2	1	6	0	65	0	1.62	5.8	39	35	15.8	221	4.3	4	49	#NULL!	0	0	0	0	0	1	1	25	20	13.5	#NULL!	#NULL!	0	#NULL!	0	0	0	#NULL!
2016162	1	22.86	0	0	0	43	2	3050	1	21	5.8	1	1	1	1	8.4	1	2.5	0	62	0	2.37	135	29.9	22	6.5	151.3	5.8	3.4	#NULL!	#NULL!	0	0	0	0	0	1	1	15	12	10	#NULL!	#NULL!	0	#NULL!	0	0	0	#NULL!
20251	1	23.29	0	0	0	38	2	3800	1	21	3.01	1	5	0	1	3.7	1	3	0	32	1	1.65	9.2	22	32	10.71	105.4	7.8	3.4	50.82	#NULL!	1	0	0	0	0	1	1	12	12	13.6	#NULL!	1	0	#NULL!	0	0	0	0
21811	1	26.83	1	0	0	34	1	4500	2	21	4.84	1	6	0	1	0.5	1	3	0	#NULL!	#NULL!	1.51	3.6	47	31	2.73	131.4	1.99	5.37	47.01	#NULL!	1	0	0	0	0	1	1	#NULL!	#NULL!	10.86 U/grHb	#NULL!	1	1	1	0	0	0	0
2015553	1	40.76	2	0	0	44	2	4200	2	21	4.57	1	6	0	1	35	0	2.5	0	#NULL!	#NULL!	1.74	9.8	26	27	8.1	77.2	4.2	4.2	#NULL!	#NULL!	0	0	0	0	1	0	0	12	10		#NULL!	#NULL!	0	#NULL!	0	#NULL!	#NULL!	#NULL!
22577	1	22.59	0	0	0	32	1	1700	0	20.3	5.6	0	3	1	1	20	0	3	0	#NULL!	#NULL!	0.86	5.7	32	94.19	7.4	1	0.1	4.4	#NULL!	#NULL!	0	0	1	0	0	1	1	#NULL!	#NULL!	11.9	#NULL!	#NULL!	0	#NULL!	0	0	0	0
2014913	1	24.25	0	0	0	30	1	4600	2	20.3	6.44	1	4	1	1	31	0	0.5	1	#NULL!	#NULL!	1.28	13.3	30	28	6.89	80.4	8.2	6.5	51.49	0.55	1	1	1	0	0	1	1	20	12	11.9	93	1	1	1	0	#NULL!	1	#NULL!
2016624	1	29.86	1	0	0	29	1	4600	2	20.3	5.01	1	4	1	1	31	0	1.5	1	#NULL!	#NULL!	1.998	8.21	33	36	1.98	113.5	7.7	4.5	#NULL!	#NULL!	0	0	0	0	1	0	0	8	6		#NULL!	#NULL!	0	#NULL!	0	#NULL!	#NULL!	#NULL!
2015611	1	25.9	1	0	0	36	2	4600	2	20	5.15	1	1	1	1	15	1	1	1	70	0	1.48	6.7	40	25	7.91	175.5	3.1	3.5	48.5	1.03	0	1	0	0	0	1	1	15	12	10.9	100	#NULL!	0	#NULL!	0	#NULL!	#NULL!	#NULL!
2011165	1	19.25	0	0	0	33	1	2700	1	20	10.23	1	40	0	1	6	1	3.8	0	#NULL!	#NULL!	2.81	9.3	81.6	35	2.8	7	14.3	7.2	45.5	#NULL!	1	0	1	0	0	2	1	6	8	335 U/10	#NULL!	1	0	#NULL!	1	#NULL!	0	0
2014755	1	24.38	0	0	0	31	1	4000	1	20	8.47	1	1	1	1	0.5	1	3	0	#NULL!	#NULL!	2.06	5.47	21	23.41	6.83	189	2.54	3.21	#NULL!	0.89	1	0	0	0	0	1	1	12	12	10.20	#NULL!	1	0	#NULL!	0	0	0	0
2014581	1	28.25	1	0	0	36	2	3700	1	20	8.3	1	10	0	1	0.5	1	2.5	0	#NULL!	#NULL!	2.31	12.8	47	37	3.81	153.7	13.9	5.7	49.64	#NULL!	0	0	0	0	1	0	0	20	20	10.5	#NULL!	#NULL!	0	#NULL!	0	#NULL!	#NULL!	#NULL!
22359	1	24.22	0	0	0	36	2	3300	1	20	6.79	1	10	0	1	33	0	5	0	75	0	1.25	5	29	32	13.7	112	4.7	2.4	47.86	#NULL!	0	0	0	0	0	1	1	20	20	21	#NULL!	#NULL!	0	#NULL!	0	#NULL!	#NULL!	#NULL!
21903	1	27.17	1	0	0	40	2	2930	1	20	6.6	1	0	1	1	10	1	5	0	65	0	1.89	10.9	33	31	7.6	61.2	6	4.2	41.12	#NULL!	1	0	0	0	1	1	1	20	15	13.5 U/gHb	#NULL!	1	0	#NULL!	0	0	#NULL!	0
21504	1	24.74	0	0	0	35	1	3800	1	20	5.92	1	4	1	1	15	1	5	0	45	1	1.35	5.6	25.3	32.96	4.96	135.4	4.8	8.4	46.2	0.71	1	1	0	0	0	1	1	15	15	196 U/10	88	1	0	#NULL!	0	0	0	0
2014880	1	26.85	1	0	0	44	2	4000	1	20	5.87	1	16	0	1	1	1	2	0	#NULL!	#NULL!	1.21	5.5	43	24	1.47	113.9	9.2	4.2	42.83	1.07	0	0	1	1	1	1	1	15	10	12.6	80	#NULL!	0	#NULL!	0	#NULL!	#NULL!	#NULL!
20514	1	28.06	1	0	0	47	2	3500	1	20	5.86	1	1	1	1	3	1	1	1	#NULL!	#NULL!	1.38	4.9	26	35	1.6	140.2	14.8	5.4	#NULL!	0.33	1	0	0	0	1	0	0	#NULL!	#NULL!		#NULL!	2	0	#NULL!	0	#NULL!	0	#NULL!
20501	1	25.93	1	0	0	39	2	4100	1	20	5.77	1	1	1	1	4	1	5	0	#NULL!	#NULL!	2.88	10.4	45	35	6.3	237.7	8.8	9.1	#NULL!	#NULL!	0	0	0	0	0	1	1	15	15	10.7	#NULL!	#NULL!	0	#NULL!	0	0	0	#NULL!
22473	1	26.28	1	0	0	30	1	4150	1	20	5.74	1	30	0	1	25	0	3	0	#NULL!	#NULL!	2.03	4.3	45	34	7.99	29.9	6.1	5.54	#NULL!	#NULL!	0	0	0	0	1	1	1	25	25		#NULL!	#NULL!	0	#NULL!	0	#NULL!	#NULL!	#NULL!
22920	1	21.71	0	0	0	43	2	3300	1	20	5.69	1	2	1	1	20.8	0	1.5	1	34	1	2.37	8.3	35.8	24	9.34	439.4	1.5	8.6	49.61	0.77	1	0	0	0	0	2	1	15	15	11.6	#NULL!	1	0	#NULL!	0	0	1	#NULL!
2014882	1	23.39	0	0	0	35	1	3400	1	20	5.66	1	16	0	1	28	0	3	0	82	0	2.26	11.8	33	20	9.7	216.6	3.99	3.97	46.4	0.37	0	1	1	1	0	1	1	20	12	16.1	95	#NULL!	0	#NULL!	0	#NULL!	#NULL!	#NULL!
20874	1	23.92	0	0	0	33	1	3450	1	20	5.66	1	6	0	1	42.1	0	5	0	51	1	1.94	5.7	51	24.9	8.27	163.6	2.7	1.7	44.59	1.52	1	0	0	0	0	1	1	25	25	10.4	#NULL!	1	0	#NULL!	0	0	0	#NULL!
2016668	1	26.28	1	0	0	34	1	3000	1	20	5.62	1	0	1	1	185.68	0	2	0	#NULL!	#NULL!	1.94	15.8	39.6	42.4	7.6	322	8.92	19.4	#NULL!	#NULL!	0	0	0	0	0	1	1	25	25		#NULL!	#NULL!	0	#NULL!	0	#NULL!	#NULL!	#NULL!
2014711	1	24.19	0	0	0	31	1	3900	1	20	5.47	1	10	0	1	0.6	1	2	0	#NULL!	#NULL!	1.85	4.4	38	41	6.1	225	8.92	8.4	#NULL!	#NULL!	1	0	0	0	0	1	1	12	12	11.5	#NULL!	1	0	#NULL!	0	0	0	0
2014905	1	21.13	0	0	0	39	2	3600	1	20	5.299	1	1	1	1	18	0	3	0	40	1	0.76	5.6	35	24	15.5	175.3	4.7	4.6	48.56	0.76	1	0	0	0	0	2	1	20	20	11.9	99	2	0	#NULL!	0	0	0	#NULL!
20152	1	22.53	0	0	0	33	1	3200	1	20	5.17	1	4	1	1	36.6	0	2	0	93	0	1.9	14.9	27	31	1.23	100.9	3.7	4	50.67	#NULL!	1	0	0	0	0	2	1	20	20	12.8	#NULL!	1	0	#NULL!	0	#NULL!	#NULL!	#NULL!
2017158	1	21.6	0	0	0	33	1	3400	1	20	5.02	1	1	1	1	13	1	3.5	0	70	0	2	17.1	43	32	2.75	132.9	3.9	5.3	43.03	0.32	1	0	1	0	0	2	1	12	12		96	1	0	#NULL!	0	#NULL!	#NULL!	#NULL!
2014213	1	26.42	1	0	0	45	2	3500	1	20	5.01	1	5	0	1	10	1	3	0	0	1	1.6	11.6	33	35	2.67	130	9.1	5.1	38.13	#NULL!	0	1	0	0	1	1	1	12	10		89	#NULL!	0	#NULL!	0	0	0	#NULL!
21622	1	21.63	0	0	0	38	2	3200	1	20	4.9	1	0	1	1	48.6	0	5	0	80	0	1.01	11.3	27	34	13.7	136.5	8.4	3.9	43.94	#NULL!	1	0	0	0	0	2	1	15	15	11.4 U/gHb	#NULL!	2	0	#NULL!	0	0	0	#NULL!
2014884	1	36	2	0	0	32	1	3300	1	20	4.7	1	1	1	1	3	1	7	0	#NULL!	#NULL!	1.48	10.3	30	31	8.33	33.8	8.92	2.07	#NULL!	#NULL!	0	0	0	0	0	2	1	15	15		#NULL!	#NULL!	0	#NULL!	1	#NULL!	#NULL!	#NULL!
2016213	1	26.53	1	2	1	37	2	3300	1	20	4.62	1	1	1	1	10	1	1	1	79	0	2.11	6.1	34	24	2.22	97.2	8.5	6.3	48.7	0.65	1	1	0	0	1	1	1	12	12	9.7	82	1	0	#NULL!	0	0	1	0
22964	1	27.41	1	0	0	36	2	3850	1	20	4.5	1	6	0	1	96.3	0	1.5	1	83	0	1.4	6.8	35	12	7.1	7	3.4	1.1	49.78	#NULL!	1	0	0	0	1	0	0	#NULL!	#NULL!	11.1 U/gr Hb	#NULL!	1	0	#NULL!	0	0	0	0
2010951	1	25.88	1	0	0	38	2	3240	1	20	4.49	1	8	0	1	0.5	1	4	0	25	1	3.65	6.1	26	24	0.61	7	23.4	10	42.39	#NULL!	1	0	1	0	0	1	1	15	12	9.8	95	1	0	#NULL!	0	0	0	0
21830	1	25.06	1	0	0	43	2	3800	1	20	4.46	1	0	1	1	13	1	1.9	0	#NULL!	#NULL!	2.25	11.5	41	46	11.9	121	4.3	4.9	#NULL!	0.7	1	0	0	0	0	1	1	#NULL!	#NULL!		#NULL!	1	0	#NULL!	1	0	0	0
2015118	1	27.17	1	0	0	42	2	3500	1	20	3.91	1	1	1	1	0.5	1	3.5	0	45	1	2.21	10.5	34	23.7	2.5	96.3	3.7	5.4	47.66	1	0	0	1	0	1	1	1	15	15	2.6	103	#NULL!	0	#NULL!	0	0	0	#NULL!
22472	1	26.99	1	0	0	34	1	3100	1	20	3.6	1	5	0	1	4	1	3	0	#NULL!	#NULL!	2.12	3.56	19.7	45	1.66	7	2.41	4.4	#NULL!	#NULL!	0	0	0	0	1	1	1	#NULL!	#NULL!	10.1	#NULL!	#NULL!	0	#NULL!	0	0	#NULL!	0
2016976	1	21.78	0	0	0	41	2	2450	0	20	4.31	0	1	1	1	2	1	3	0	75	0	1.72	4.2	58	25	15.95	121.3	6.4	3.2	48.34	0.54	1	0	0	0	0	1	1	15	15	18.4	79	1	0	#NULL!	0	0	0	0
2016618	1	24.77	0	1	1	37	2	2500	0	20	4.2	0	1	1	1	20	0	1.5	1	#NULL!	#NULL!	1.72	9.91	18	25	4.52	136.3	12.5	6.3	#NULL!	#NULL!	1	1	1	0	0	1	1	20	15		#NULL!	1	0	#NULL!	1	#NULL!	#NULL!	#NULL!
20622	1	30.42	2	0	0	35	1	4600	2	20	5.06	1	6	0	1	0.5	1	2	0	#NULL!	#NULL!	2.3	9.5	43	24.9	1.88	13.2	22.6	9	42.19	0.79	1	0	0	0	1	0	0	8	6	10.3	#NULL!	2	1	0	0	#NULL!	#NULL!	#NULL!
2010968	1	24.41	0	0	0	48	2	4350	2	20	4.8	1	6	0	1	35	0	2.5	0	#NULL!	#NULL!	1.62	9.5	23	25.5	3.8	107	7.7	2.2	#NULL!	#NULL!	0	0	0	0	0	1	1	20	20		#NULL!	#NULL!	0	#NULL!	0	#NULL!	#NULL!	#NULL!
2014806	1	25.62	1	0	0	30	1	4750	2	19	4.76	1	6	0	1	67.9	0	2	0	76	0	0.97	6.37	29	14	8.3	172.4	7.7	2.32	50.68	1.06	1	0	0	0	0	1	1	20	20	18	92	2	0	#NULL!	0	#NULL!	#NULL!	#NULL!
20811	1	22.84	0	0	0	50	3	4500	2	19	5.01	1	64	0	1	21.4	0	2	0	97	0	1.91	8.1	31	34	17.5	105	7.7	4.3	#NULL!	#NULL!	1	0	1	0	0	2	1	20	20		#NULL!	1	0	#NULL!	0	#NULL!	#NULL!	#NULL!
22288	1	19.81	0	0	0	29	1	3800	1	19	5.4	1	6	0	1	37.3	0	3	0	70	0	1.826	4.21	37	40	5.8	7	8.92	8.2	#NULL!	#NULL!	0	0	0	0	0	2	1	20	20		#NULL!	#NULL!	0	#NULL!	0	#NULL!	#NULL!	#NULL!
21945	1	23.36	0	0	0	42	2	3200	1	19	4.77	1	7	0	1	75.5	0	4.5	0	54	1	2.49	3.4	42	31	9.34	46.8	4.1	2.3	#NULL!	1.53	1	0	0	0	0	1	1	20	20		#NULL!	1	0	#NULL!	0	#NULL!	#NULL!	#NULL!
2014959	1	27.43	1	0	0	42	2	3800	1	19	4.7	1	2	1	1	63.6	0	7	0	69	0	1.48	10.3	30	31	8.5	38.1	8.92	2.16	#NULL!	#NULL!	0	0	0	0	1	0	0	12	20		#NULL!	#NULL!	0	#NULL!	0	#NULL!	#NULL!	#NULL!
21483	1	26.22	1	0	0	39	2	3800	1	19	3.86	1	5	0	1	33.4	0	2.5	0	77	0	2.53	6	32	33	11.3	119.9	1.7	2.7	47.49	#NULL!	0	0	0	0	0	1	1	20	25	13.6	#NULL!	#NULL!	0	#NULL!	0	0	0	#NULL!
22765	1	29.32	1	0	0	44	2	2300	0	19	6.77	0	0	1	1	171	0	2.5	0	45	1	1.43	16.5	37	21.5	6.5	88	8.6	3.9	46.5	#NULL!	1	0	1	0	1	0	0	25	25		#NULL!	1	0	#NULL!	0	#NULL!	#NULL!	#NULL!
21999	1	27.47	1	0	0	29	1	4500	2	19	5.58	1	5	0	1	0.5	1	1.5	1	#NULL!	#NULL!	1.07	10.1	37.9	40.7	6.5	0.5	2.3	5.5	43	0.62	1	0	0	0	0	1	1	8	15	1.38	#NULL!	1	1	0	0	0	0	0
2014961	1	31.35	2	0	0	30	1	4500	2	19	4.64	1	6	0	1	31.4	0	2.4	0	#NULL!	#NULL!	1.4	7.5	20	31	7.91	29.8	8.8	4	47.84	0.41	0	0	0	0	1	0	0	15	10	10.8 U/gHb	82	#NULL!	1	0	1	0	0	#NULL!
21805	1	20.42	0	0	0	34	1	4300	2	19	3.69	1	6	0	1	0.5	1	1	1	#NULL!	#NULL!	1.56	16.79	29	32	17.5	291.9	3.46	2.28	47	#NULL!	1	0	0	0	0	2	1	20	25		#NULL!	1	0	#NULL!	0	2	0	0
20492	1	22.71	0	0	0	34	1	4700	2	19	3.6	1	6	0	1	30	0	2	0	#NULL!	#NULL!	2.63	7.7	34	41	3.6	11.6	28.6	8.9	45.14	0.34	0	0	0	0	0	2	1	10	8	16.8	#NULL!	#NULL!	1	0	0	0	#NULL!	#NULL!
2015128	1	25.43	1	0	0	32	1	3700	1	18	8.11	1	8	0	1	4.1	1	3.5	0	35	1	1.64	5.5	47	24	6.75	214.4	3.6	5.6	50.94	0.43	0	0	0	0	0	1	1	20	15	11.3	76	#NULL!	0	#NULL!	0	0	0	#NULL!
2014980	1	24.97	0	0	0	33	1	3200	1	18	6.2	1	0	1	1	0.5	1	2	0	55	1	1.69	12.5	37	34	1.23	103.6	4.3	7	50.89	0.81	1	1	1	0	0	1	1	12	10		#NULL!	1	0	#NULL!	0	0	0	#NULL!
20300	1	24.38	0	0	0	37	2	3470	1	18	6.18	1	47	0	1	2.6	1	4	0	#NULL!	#NULL!	2.17	9.61	40	36	1.52	97	1.8	2.9	43.7	#NULL!	1	0	0	0	0	1	1	20	25	9.70	#NULL!	1	1	0	1	0	0	0
21259	1	26.84	1	0	0	47	2	3600	1	18	6.17	1	0	1	1	13.8	1	5	0	60	0	1.17	5.1	28	41	5.4	73.9	6.3	2.9	49.52	#NULL!	0	1	0	0	1	1	1	25	20	13.1 U/gHb	#NULL!	#NULL!	0	#NULL!	0	0	0	0
2015181	1	25.45	1	0	0	31	1	3500	1	18	6.04	1	0	1	1	15.7	0	2.5	0	50	1	2.65	13.62	45	35	2.51	126.4	9.18	4.82	#NULL!	#NULL!	1	0	0	0	0	1	1	20	12		#NULL!	1	0	#NULL!	0	#NULL!	#NULL!	#NULL!
2010529	1	27.76	1	0	0	33	1	3000	1	18	5.56	1	2	1	1	6	1	2.5	0	#NULL!	#NULL!	2.01	4.2	44	34	7.4	303	10	16.38	#NULL!	#NULL!	1	0	0	0	1	0	0	12	15		#NULL!	1	0	#NULL!	0	0	0	#NULL!
22926	1	22.49	0	0	0	41	2	2800	1	18	5.34	1	0	1	1	40.4	0	5	0	76	0	2.02	5.4	37	31	4.2	105.3	5.6	2.7	46.4	#NULL!	1	1	0	0	0	2	1	25	20		#NULL!	1	0	#NULL!	0	0	0	#NULL!
2014970	1	21.33	0	0	0	39	2	4000	1	18	3.92	1	1	1	1	17	0	3.5	0	52	1	3.04	5	26	24	23.6	140.2	10.9	7	48.71	#NULL!	0	0	0	0	0	2	1	15	2		#NULL!	#NULL!	0	#NULL!	0	#NULL!	#NULL!	#NULL!
2016167	1	22.45	0	0	0	33	1	3300	1	18	3.31	1	3	1	1	24	0	3.7	0	#NULL!	#NULL!	2.27	6.1	51	24	8.15	62.8	15.4	3.8	51.64	0.93	1	1	0	0	0	2	1	8	15	10.7	76	2	0	#NULL!	1	0	1	0
22125	1	23.89	0	0	0	33	1	3430	1	18	2.68	1	4	1	1	10.7	1	5.5	0	78	0	3.34	3.8	11	24.9	6.27	245.5	1.4	13.6	53.53	0.98	1	0	0	0	0	1	1	20	20	9.8	#NULL!	2	0	#NULL!	0	#NULL!	#NULL!	#NULL!
2013845	1	28.3	1	0	0	38	2	4000	1	17	5.81	1	4	1	1	28	0	1.5	1	#NULL!	#NULL!	1.17	7.7	26	41.4	5.47	206.8	3.64	5.43	46.24	0.43	1	0	0	0	0	1	1	20	20	11.6	72	1	0	#NULL!	0	0	0	0
2014387	1	22.99	0	0	0	29	1	3000	1	17	5.24	1	4	1	1	76.3	0	1.7	0	70	0	4.03	9.2	26	24	6.72	236.5	2.7	3.8	51.68	0.62	0	1	0	0	0	1	1	15	15		#NULL!	#NULL!	0	#NULL!	0	#NULL!	#NULL!	#NULL!
21348	1	21.45	0	0	0	33	1	3200	1	17	5.18	1	0	1	1	49.7	0	4.5	0	85	0	1.64	17.6	33	27	6.4	79	8.5	3.5	47.89	1.57	0	0	0	0	0	2	1	25	25		#NULL!	#NULL!	0	#NULL!	0	0	0	0
21485	1	34.82	2	0	0	42	2	3200	1	17	5.01	1	1	1	1	24.7	0	3.5	0	95	0	1.59	11.6	33	35	2.58	129.41	8.92	5.09	#NULL!	#NULL!	0	0	0	0	1	0	0	25	25		#NULL!	#NULL!	0	#NULL!	0	#NULL!	#NULL!	#NULL!
2010865	1	28.95	1	0	0	36	2	2700	1	17	4.3	1	6	0	1	0.5	1	5.5	0	59	0	2.33	13	41	46	1.96	114.5	3.2	4.5	#NULL!	#NULL!	1	0	0	0	1	0	0	#NULL!	#NULL!	199 UIx1	#NULL!	2	0	#NULL!	1	0	0	#NULL!
22045	1	28.29	1	0	0	35	1	3400	1	17	3.3	1	2	1	1	0.5	1	1	1	10	1	1.2	5.6	40	44	7.75	26	3.9	8.1	#NULL!	#NULL!	0	0	0	0	1	0	0	20	20		#NULL!	#NULL!	0	#NULL!	0	#NULL!	#NULL!	#NULL!
2014121	1	26.45	1	0	0	37	2	4200	2	16	5.01	1	13	0	1	0.5	1	6	0	43	1	1.64	9.7	25	26	6.5	29.8	18.6	3.3	#NULL!	#NULL!	0	0	0	0	0	1	1	12	12		#NULL!	#NULL!	0	#NULL!	1	#NULL!	#NULL!	#NULL!
2014209	1	25.01	1	0	0	35	1	3800	1	16	8.8	1	13	0	1	63.9	0	2.6	0	75	0	1.72	8.87	33	34	3.8	196.6	2.44	4.2	45.93	0.28	0	1	0	1	0	1	1	15	15	13	91	#NULL!	0	#NULL!	0	0	0	#NULL!
22721	1	24.38	0	0	0	43	2	3200	1	16	6.67	1	0	1	1	110.4	0	4.5	0	70	0	2.16	9.2	45.4	36	1.66	108	2.5	4.4	#NULL!	#NULL!	0	1	0	0	0	1	1	20	20		#NULL!	#NULL!	0	#NULL!	0	#NULL!	#NULL!	#NULL!
20780	1	23.55	0	0	0	30	1	3100	1	16	6.54	1	0	1	1	19.3	0	5.5	0	43	1	1.75	4.7	37	30	10.3	158	9.1	3.4	43.94	0.36	0	0	0	0	0	1	1	20	20	17.1	#NULL!	#NULL!	0	#NULL!	0	#NULL!	#NULL!	#NULL!
20558	1	21.46	0	0	0	32	1	3600	1	16	3.81	1	6	0	1	29.9	0	3.7	0	64	0	2.36	15.8	41	45	7.9	26.8	3.6	1.7	#NULL!	#NULL!	0	0	0	0	0	2	1	25	20	12.56	#NULL!	#NULL!	0	#NULL!	0	#NULL!	#NULL!	#NULL!
21098	1	21.55	0	0	0	31	1	3300	1	16	3.44	1	0	1	1	45.3	0	2.3	0	50	1	1.51	4.2	28	24	7.9	242	2.9	2.3	50.8	#NULL!	1	0	0	0	0	2	1	20	20	10.9 U/gHb	#NULL!	1	0	#NULL!	0	0	0	0
2011167	1	28.05	1	0	0	40	2	3500	1	16	3.37	1	6	0	1	32	0	2	0	#NULL!	#NULL!	1.33	19.2	51	25	7.7	22.07	3.95	1.58	#NULL!	#NULL!	0	0	0	0	1	0	0	20	15		#NULL!	#NULL!	0	#NULL!	0	#NULL!	#NULL!	#NULL!
20819	1	25.59	1	0	0	30	1	4300	2	16	4.14	1	4	1	1	35	0	3	0	#NULL!	#NULL!	1.74	8.9	19	31	4.4	98.5	8.9	5.9	43.78	#NULL!	0	0	0	0	0	1	1	25	15		#NULL!	#NULL!	0	#NULL!	0	0	#NULL!	#NULL!
2010235	1	28.73	1	0	0	39	2	4500	2	16	3.06	1	5	0	1	29.9	0	2	0	#NULL!	#NULL!	1.32	6.2	40	31	6.74	7	25.6	5.1	47.1	#NULL!	1	0	1	0	1	1	1	12	10	22.6	#NULL!	2	1	0	0	0	0	0
20721	1	23.84	0	0	0	29	1	3500	1	15.9	4.95	1	4	1	1	6.3	1	3	0	75	0	1.56	11.15	33	34	1.8	110.4	8.92	4.4	#NULL!	#NULL!	1	0	0	0	0	1	1	15	15		#NULL!	1	0	#NULL!	0	#NULL!	#NULL!	#NULL!
20517	1	27.39	1	0	0	38	2	4300	2	15	5.01	1	3	1	1	11.8	1	4.5	0	71	0	0.95	9.8	16	31	5.98	266.3	7.7	7.7	47.2	1.23	1	0	0	0	0	1	1	15	15		#NULL!	1	0	#NULL!	0	#NULL!	#NULL!	#NULL!
20439	1	24.22	0	0	0	37	2	3600	1	15	7.28	1	0	1	1	30.7	0	3	0	78	0	2.13	5.4	26	29	12.2	127.1	6.5	2.6	46.84	#NULL!	1	0	0	0	0	1	1	25	25	14.2 U/gHb	#NULL!	1	0	#NULL!	0	0	0	0
20500	1	25.08	1	0	0	35	1	3700	1	15	6.38	1	0	1	1	37	0	3	0	83	0	2.04	17	38	32	8.7	38.7	2.6	2.9	48.22	#NULL!	1	0	0	0	0	1	1	25	25	12.9 U/gHb	#NULL!	1	0	#NULL!	0	#NULL!	0	#NULL!
2016666	1	24.11	0	0	0	39	2	3200	1	15	6.22	1	5	0	1	33.4	0	3.5	0	#NULL!	#NULL!	1.44	4.21	34	36	1.52	208.5	8.92	7.1	#NULL!	0.4	1	0	0	0	0	1	1	10	10		#NULL!	1	1	0	1	0	#NULL!	#NULL!
20997	1	26.47	1	0	0	36	2	2800	1	15	5.6	1	4	1	1	77	0	2.4	0	72	0	1.92	15.4	39	42	7.3	290.7	9.1	14.5	#NULL!	#NULL!	1	0	0	0	1	1	1	#NULL!	#NULL!		#NULL!	1	0	#NULL!	0	0	0	#NULL!
2016702	1	28.4	1	0	0	43	2	3500	1	15	5.02	1	12	0	1	5.5	1	2	0	60	0	1.61	11.7	33	35.98	3.02	135.9	8.2	5.3	46.31	#NULL!	0	1	1	0	1	0	0	10	12		87	#NULL!	0	#NULL!	0	#NULL!	#NULL!	#NULL!
2010952	1	27.78	1	0	0	34	1	3200	1	15	4.99	1	4	1	1	10	1	4	0	30	1	1.58	11.3	33	34	2.23	119.9	9	4.67	#NULL!	#NULL!	1	0	0	0	1	0	0	25	20	12.3	#NULL!	1	0	#NULL!	0	#NULL!	#NULL!	#NULL!
2011182	1	26.86	1	0	0	38	2	3900	1	15	4.91	1	5	0	1	33	0	3.5	0	#NULL!	#NULL!	1.14	7.8	31	32	8.16	7	30.4	10.7	49.5	#NULL!	0	0	0	0	1	1	1	15	15	17.1	#NULL!	#NULL!	1	0	1	0	0	0
20326	1	30.72	2	0	0	34	1	2750	1	15	4.89	1	5	0	1	14	1	2.5	0	#NULL!	#NULL!	1.69	12.08	17	44	8.27	16	15.03	5.52	48.37	#NULL!	1	0	0	0	1	0	0	10	10	14.2 U/gHb	#NULL!	1	0	#NULL!	1	#NULL!	#NULL!	#NULL!
2014892	1	21.95	0	0	0	40	2	3200	1	15	4.74	1	5	0	1	32.8	0	3.5	0	#NULL!	#NULL!	2.13	8.48	81.6	61.4	0.5	94	12.2	3.78	#NULL!	#NULL!	0	0	0	0	0	2	1	8	8		#NULL!	#NULL!	1	0	0	#NULL!	#NULL!	#NULL!
22222	1	32	2	0	0	43	2	3400	1	15	4.55	1	3	1	1	8	1	3	0	#NULL!	#NULL!	2.4	2.3	29	37	8.1	52	9.7	3.8	53.58	#NULL!	1	0	0	0	0	1	1	20	15	13.4 U/gHb	#NULL!	2	0	#NULL!	0	#NULL!	0	0
22520	1	28.3	1	0	0	39	2	4000	1	15	3.95	1	0	1	1	13.1	1	2	0	37	1	3.1	4.8	31	34	3.9	144.1	5.6	4.6	45.01	1.35	1	1	0	0	0	1	1	20	20	11.6	#NULL!	1	1	1	0	0	0	0
21472	1	27.43	1	0	0	35	1	3400	1	15	3.89	1	0	1	1	14.5	1	3.5	0	37	1	2.41	10.85	17	22	9.7	73.4	8.14	5.86	43.85	#NULL!	1	0	0	0	1	0	0	12	12	13.8 U/gHb	#NULL!	1	0	#NULL!	0	0	0	0
2014315	1	22.49	0	1	1	39	2	3400	1	15	3.78	1	1	1	1	4	1	3	0	30	1	1.31	4.2	33	24	3.02	103.3	3.9	7.3	45.52	1.47	1	0	1	0	0	2	1	12	12		81	1	1	1	0	2	0	#NULL!
2011168	1	33.58	2	0	0	60	3	3500	1	15	3.4	1	2	1	1	3.6	1	3	0	#NULL!	#NULL!	1.22	8.3	47	24	0.59	13.4	8.3	4.5	43.44	1.29	1	1	0	0	1	0	0	10	10	9.3	123	1	1	0	0	#NULL!	#NULL!	#NULL!
22192	1	23.15	0	1	1	33	1	3800	1	15	3.38	1	6	0	1	33.5	0	3.5	0	#NULL!	#NULL!	1.76	3.1	35	24.9	19.1	192.5	4.8	1.9	47.59	1.34	1	0	0	0	0	1	1	12	12	10.1	#NULL!	1	1	1	0	0	0	0
2014550	1	35.64	2	0	0	43	2	3600	1	15	3.36	1	10	0	1	4.5	1	3	0	#NULL!	#NULL!	1.15	19.7	26	42.4	1	22.07	16.8	9.2	39.6	2.46	1	1	0	0	1	0	0	6	12	1.31	87	2	0	#NULL!	0	0	0	#NULL!
20734	1	25.95	1	0	0	30	1	3100	1	15	2.99	1	0	1	1	0.5	1	1	1	#NULL!	#NULL!	1.25	3.6	40	44	1.09	99.6	10.8	3.9	#NULL!	#NULL!	1	0	0	0	0	1	1	12	12	10.9	#NULL!	1	0	#NULL!	0	0	0	0
20936	1	21.95	0	0	0	32	1	3200	1	15	2.41	1	6	0	1	33.9	0	3.5	0	#NULL!	#NULL!	3.7	22.3	27	61	7.99	6	22.7	7.9	52.63	#NULL!	1	0	0	0	0	2	1	12	10	11.8 U/gHb	#NULL!	1	1	0	0	#NULL!	#NULL!	0
21199	1	27.43	1	0	0	32	1	3700	1	15	2.11	1	14	0	1	266.7	0	1	1	48	1	1.12	10.8	14	16	11.1	119	3.4	1.3	49.65	#NULL!	0	0	0	0	1	0	0	15	25	14.7	#NULL!	#NULL!	0	#NULL!	1	0	0	0
2010819	1	27.47	1	0	0	24	0	2500	0	15	7.5	0	1	1	1	9.8	1	3	0	30	1	2.25	23.73	22	48	8.83	25	9.1	6.3	50.3	0.5	0	0	0	0	1	0	0	20	20	22.6	#NULL!	#NULL!	1	0	0	0	0	0
2010937	1	25.06	1	0	0	35	1	1700	0	15	3.74	0	1	1	1	9.8	1	2	0	30	1	2.17	13.6	21	24	4.52	98	7.2	3.5	45.58	0.31	1	0	0	0	0	1	1	15	15	11.1 U/gHb	#NULL!	1	0	#NULL!	0	#NULL!	0	#NULL!
2015559	1	21.38	0	0	0	37	2	2500	0	15	2.86	0	1	1	1	9.8	1	3.7	0	30	1	1.6	16.7	51	24.17	1	229.2	21.6	12.7	49.4	0.5	0	0	1	0	0	2	1	4	4	14.07	85	#NULL!	1	0	0	1	#NULL!	#NULL!
2011114	1	30.25	2	2	1	38	2	2500	0	15	2.42	0	1	1	1	9.8	1	3	0	30	1	0.99	12.16	21.8	33	6.96	180	21.8	7.8	43.81	0.77	0	1	1	0	1	0	0	20	4		#NULL!	#NULL!	1	0	0	#NULL!	#NULL!	#NULL!
20987	1	26.86	1	2	1	40	2	4200	2	15	7.41	1	4	1	1	35	0	3	0	#NULL!	#NULL!	0.83	4.4	72.5	21	6.5	85	6.9	4.3	44.46	#NULL!	1	0	0	0	0	1	1	#NULL!	20	202 U/md gr	#NULL!	1	0	#NULL!	0	0	0	0
20083	1	21.16	0	0	0	35	1	4750	2	15	5.49	1	4	1	1	28.8	0	2	0	#NULL!	#NULL!	4.66	23.9	16	27.24	6.5	291.9	17.2	9.1	#NULL!	#NULL!	0	0	0	0	0	2	1	8	10		#NULL!	#NULL!	0	#NULL!	0	0	#NULL!	0
22180	1	25.39	1	0	0	34	1	2700	1	14	5.7	1	0	1	1	91.1	0	3	0	62	0	1.8	5.5	26	31	2.26	121	2.5	4.7	46.62	0.89	1	0	0	0	0	1	1	20	20	10.9	#NULL!	1	0	#NULL!	0	0	0	#NULL!
22676	1	25.1	1	0	0	35	1	2800	1	14	5.16	1	10	0	1	68	0	4.5	0	98	0	1.68	4.4	34	36	3.6	7	8.98	5.6	#NULL!	#NULL!	1	0	0	0	0	1	1	12	12		#NULL!	1	0	#NULL!	0	#NULL!	#NULL!	#NULL!
2015131	1	26.88	1	0	0	40	2	2700	1	14	4.52	1	8	0	1	37	0	2.6	0	72	0	2.65	9.7	32	19	6.44	188.36	6.3	4	48.68	1.37	1	0	0	0	1	1	1	12	12		#NULL!	1	0	#NULL!	0	#NULL!	#NULL!	#NULL!
21960	1	25.38	1	0	0	32	1	3450	1	14	4.43	1	0	1	1	2	1	4.5	0	40	1	1.01	5.8	26	29	4.9	158.3	2.9	4.7	44.23	0.76	1	0	1	0	0	1	1	15	15	15.4	#NULL!	2	0	#NULL!	0	0	0	0
20075	1	29.45	1	0	0	29	1	4100	1	14	4.12	1	4	1	1	7.1	1	5	0	35	1	2.21	10.2	27	31.62	7.8	60.3	5.7	3.3	45.58	#NULL!	1	0	0	0	1	0	0	20	20	11.8 U/gHb	#NULL!	1	0	#NULL!	0	0	0	0
21677	1	25.66	1	0	0	33	1	3200	1	14	3.46	1	2	1	1	7.6	1	4	0	39	1	1.9	22.2	33	20	4.96	171.8	4.02	2.39	46.4	0.68	0	0	0	0	0	1	1	20	12	11	#NULL!	#NULL!	0	#NULL!	1	0	0	#NULL!
2012274	1	21.97	0	0	0	39	2	2460	0	14	4.67	0	9	0	1	26	0	7	0	63	0	1.77	6.6	32	31	1.4	88	3	2.2	#NULL!	#NULL!	0	1	1	0	0	1	1	#NULL!	#NULL!	14.4	#NULL!	#NULL!	1	2	0	0	0	#NULL!
21571	1	25.34	1	0	0	36	2	2500	0	14	1.34	0	8	0	1	18	0	1.6	0	63	#NULL!	0.78	12.2	32	32	7.4	216.6	15.6	8.5	47.38	#NULL!	1	0	0	0	0	1	1	8	8	13.9 U/gHb	#NULL!	1	1	0	0	0	#NULL!	#NULL!
21157	1	22.84	0	0	0	29	1	2100	0	14	0.89	0	8	0	1	20	0	6.4	0	63	#NULL!	1.72	10.1	19.3	25	1.4	77.5	9.67	6.2	#NULL!	#NULL!	0	0	0	0	0	1	1	10	10		#NULL!	#NULL!	0	#NULL!	0	#NULL!	#NULL!	#NULL!
2011195	1	23.94	0	0	0	36	2	5000	2	13	7.93	1	10	0	1	60.3	0	2.5	0	89	0	2.63	7.2	39	22	0.4	108.4	3.2	4.4	28.18	#NULL!	1	0	0	0	0	1	1	8	8	13.9	#NULL!	1	0	#NULL!	0	#NULL!	0	0
20484	1	21.74	0	0	0	35	1	3000	1	13	7.35	1	4	1	1	27.2	0	2	0	85	0	1.53	4	26	24	4.9	176.4	4.9	5.3	47.83	0.26	0	0	0	0	0	2	1	12	12	11.9	#NULL!	#NULL!	0	#NULL!	0	0	#NULL!	#NULL!
20399	1	26.12	1	0	0	33	1	3300	1	13	7.26	1	0	1	1	8.6	1	2.5	0	37	1	1.5	4.1	30	36	2.5	125	6.4	4.8	45.82	#NULL!	1	0	0	0	0	1	1	25	25		#NULL!	2	0	#NULL!	0	#NULL!	#NULL!	#NULL!
2014120	1	28.67	1	0	0	46	2	3850	1	13	6.8	1	1	1	1	4.2	1	5	0	45	1	1.85	5.6	37	36	3.08	30.7	4.2	8.6	44.97	1.47	0	0	0	0	1	0	0	15	15	14.27	95	#NULL!	0	#NULL!	0	0	0	#NULL!
2010954	1	30.59	2	0	0	49	2	3450	1	13	5.03	1	0	1	1	49.7	0	3.7	0	76	0	1.65	11.86	34	36	3.1	137.8	8.9	5.3	#NULL!	0.68	0	1	1	0	1	0	0	25	25		81	#NULL!	0	#NULL!	0	#NULL!	#NULL!	#NULL!
2011052	1	25.76	1	0	0	34	1	4100	1	13	3.85	1	0	1	1	28.6	0	4.5	0	61	0	2.37	13.6	27	23	3.7	76.3	2.1	1.4	44.55	#NULL!	1	0	0	0	0	1	1	20	20	12.2	#NULL!	1	0	#NULL!	0	0	0	0
2014960	1	26.26	1	0	0	35	1	4000	1	13	3.67	1	1	1	1	83.36	0	2	0	64	0	1.95	4.3	40.4	45	3.96	158.3	8.92	5.9	#NULL!	#NULL!	0	0	0	0	0	1	1	15	15		#NULL!	#NULL!	0	#NULL!	0	#NULL!	#NULL!	#NULL!
2014963	1	25.08	1	0	0	38	2	4050	1	12	6.49	1	4	1	1	24	0	6	0	44	1	1.55	7.2	40	24	3.9	156.3	3.8	5.9	47.18	#NULL!	1	0	0	0	0	1	1	25	20		#NULL!	1	0	#NULL!	0	#NULL!	#NULL!	#NULL!
2016238	1	22.86	0	0	0	36	2	3300	1	12	5.88	1	1	1	1	46.6	0	4.5	0	47	1	3.18	3.5	26	36	8.16	311.1	1.6	4.2	48.3	2.61	1	1	0	0	0	1	1	15	15		91	2	0	#NULL!	0	0	0	#NULL!
22934	1	21.16	0	0	0	33	1	3950	1	12	4.84	1	6	0	1	48.3	0	4	0	84	0	1.78	7.3	32	28	3.92	157.9	7.9	5.9	49.51	#NULL!	1	0	0	0	0	2	1	25	25	14.1 U/gHb	#NULL!	1	0	#NULL!	0	0	0	#NULL!
2014955	1	25.46	1	0	0	37	2	3975	1	12	4.75	1	3	1	1	9	1	4	0	#NULL!	#NULL!	1.49	10.4	30.8	31	9.16	44.2	6.6	2.22	#NULL!	#NULL!	1	0	0	0	0	1	1	10	10		#NULL!	2	0	#NULL!	0	#NULL!	#NULL!	#NULL!
2015569	1	18.56	0	0	0	36	2	4050	1	12	4.7	1	0	1	1	44.6	0	1	1	72	0	1.48	10.3	30	31	8.5	37.1	8.92	2.15	#NULL!	#NULL!	0	0	0	0	0	2	1	#NULL!	#NULL!		#NULL!	#NULL!	0	#NULL!	0	#NULL!	#NULL!	#NULL!
2014909	1	24.93	0	1	1	40	2	3300	1	12	3.5	1	28	0	1	11	1	3.5	0	#NULL!	#NULL!	1.57	4	33	33	4.7	175.8	4.7	6.6	#NULL!	0.54	0	1	1	0	0	1	1	20	20	126 U/106 eritrociti	92	#NULL!	0	#NULL!	0	0	#NULL!	#NULL!
20362	1	33.08	2	0	0	33	1	3250	1	12	3.47	1	2	1	1	14.8	1	2.5	0	47	1	1.65	4.6	21	37	6.8	185	2.4	11.8	44.92	#NULL!	1	0	0	0	1	0	0	25	20	14.8	#NULL!	1	0	#NULL!	0	0	#NULL!	#NULL!
21976	1	22.13	0	0	0	26	1	3300	1	11	10.12	1	0	1	1	27.4	0	1	1	28	1	1	7.92	51	24	7.7	181	6.08	3.67	48.64	#NULL!	0	0	0	0	0	2	1	15	15	20.6	#NULL!	#NULL!	1	2	1	0	0	#NULL!
20991	1	20.81	0	0	0	33	1	2800	1	11	7.04	1	0	1	1	12.6	1	3	0	46	1	2.07	4.4	35	27	4.9	73.6	3.4	9.7	#NULL!	#NULL!	1	0	0	0	0	2	1	25	20	13.2 U/gHb	#NULL!	2	0	#NULL!	0	#NULL!	#NULL!	#NULL!
20092	1	30.82	2	0	0	41	2	3800	1	11	6.32	1	0	1	1	80.6	0	2.5	0	83	0	1.57	4.5	46	36	1.47	63	2.6	2.9	#NULL!	#NULL!	0	1	0	0	1	0	0	25	25	13.8	#NULL!	#NULL!	0	#NULL!	0	0	0	#NULL!
2014885	1	27.14	1	0	0	37	2	3200	1	11	5.68	1	2	1	1	10.8	1	3	0	46	1	2.4	6	24	32	6.3	100.9	2.8	2.5	51.44	0.6	0	1	1	0	1	1	1	15	15	10.6	101	#NULL!	0	#NULL!	0	#NULL!	#NULL!	#NULL!
2011370	1	25.26	1	0	0	39	2	3800	1	10	8.49	1	1	1	1	58.3	0	1.5	1	77	0	2.19	9.7	45	29	96.39	363.7	1.7	4.7	46.37	0.71	0	0	0	0	0	1	1	25	25	17.4	104	#NULL!	0	#NULL!	0	0	0	#NULL!
22043	1	27.47	1	0	0	36	2	3600	1	10	6.26	1	5	0	1	5	1	12	0	20	1	1.14	3.2	59	30	15.57	141.6	3.6	24	47.5	0.39	1	0	0	0	1	0	0	20	20	12	#NULL!	1	0	#NULL!	0	0	#NULL!	0
21070	1	31.89	2	0	0	51	3	3000	1	10	5.8	1	2	1	1	11.5	1	3	0	27	1	1.71	10	42	24.9	2.51	119	5.4	2	44.53	1.14	0	0	0	0	1	0	0	20	15	10.7	#NULL!	#NULL!	0	#NULL!	0	#NULL!	#NULL!	#NULL!
20678	1	23.32	0	0	0	40	2	3000	1	10	5.7	1	9	0	1	10	1	3	0	50	1	2.02	4.21	45	34	1.69	109.6	8.92	4.4	#NULL!	#NULL!	1	0	0	0	0	1	1	15	15	12.70	#NULL!	1	0	#NULL!	0	0	0	#NULL!
20924	1	27.16	1	0	0	32	1	3800	1	10	5.62	1	3	1	1	10	1	2	0	75	0	1.11	3.2	79	37	9.7	77.4	7	6.5	48.04	#NULL!	1	0	0	0	1	1	1	25	25	11.7 U/gHb	#NULL!	1	0	#NULL!	0	0	0	0
2010949	1	24.68	0	0	0	32	1	3450	1	10	5.56	1	5	0	1	6	1	3	0	85	0	1.55	7.1	33	32	4.85	179.4	15.7	6.6	#NULL!	#NULL!	1	0	0	0	0	1	1	15	10		#NULL!	1	0	#NULL!	0	#NULL!	#NULL!	#NULL!
2014780	1	22.4	0	0	0	40	2	3500	1	10	5.41	1	9	0	1	20	0	3	0	#NULL!	#NULL!	1.83	4.3	37	40	5.85	7	8.92	8.2	#NULL!	#NULL!	0	0	0	0	0	2	1	20	20		#NULL!	#NULL!	0	#NULL!	0	#NULL!	#NULL!	#NULL!
2010985	1	29.54	1	0	0	41	2	2800	1	10	5.35	1	2	1	1	2	1	2.5	0	55	1	3.18	12.21	42.7	24	1.66	74.2	17.1	4.2	42.2	0.74	0	1	1	1	1	0	0	20	12	11.2	86	#NULL!	0	#NULL!	0	0	0	0
22935	1	22.98	0	0	0	38	2	3400	1	10	5.31	1	3	1	1	4	1	6	0	#NULL!	#NULL!	1.78	13.4	36.4	39	5.08	192.5	8.92	7.1	#NULL!	#NULL!	0	0	0	0	0	1	1	20	15	10.3	#NULL!	#NULL!	0	#NULL!	0	0	#NULL!	#NULL!
21453	1	29.67	1	0	0	47	2	2700	1	10	5.29	1	0	1	1	6.8	1	3.2	0	61	0	1.77	13	36	38	4.96	185	9.1	6.7	#NULL!	#NULL!	1	0	0	0	1	0	0	15	15		#NULL!	0	0	#NULL!	0	#NULL!	#NULL!	#NULL!
2014871	1	22.99	0	0	0	41	2	2850	1	10	5.14	1	1	1	1	0.5	1	3	0	25	1	2.78	10.2	36	18	3.35	32.7	8	2.5	51.4	1.15	1	1	0	0	0	1	1	10	10	11.8	100	1	0	#NULL!	0	0	0	0
2011178	1	25.11	1	0	0	35	1	3400	1	10	5.02	1	2	1	1	19.4	0	4.5	0	50	1	2.2	10.7	32	31	8.4	98.6	2.1	3.3	47.37	#NULL!	0	0	0	0	0	1	1	12	12	14.5	#NULL!	#NULL!	0	#NULL!	0	0	0	0
22855	1	25.7	1	0	0	30	1	2850	1	10	5.02	1	2	1	1	4	1	3	0	#NULL!	#NULL!	1.6	11.6	33	35	2.84	134.8	5.6	5.3	#NULL!	#NULL!	1	0	0	0	0	1	1	25	25		#NULL!	2	0	#NULL!	0	0	0	#NULL!
22584	1	27.17	1	0	0	33	1	3300	1	10	4.96	1	2	1	1	2	1	5.5	0	81	0	0.817	10.4	29.4	32	14.1	153.7	5.4	5.6	47.47	#NULL!	1	0	0	0	1	1	1	15	20	10.3	#NULL!	1	0	#NULL!	0	0	0	0
20159	1	26.83	1	2	1	44	2	3800	1	10	4.65	1	1	1	1	10.7	1	2.8	0	22	1	3.31	9.54	42	31	1.52	63.2	2.88	2.91	#NULL!	0.49	1	0	0	0	1	1	1	15	15		#NULL!	2	0	#NULL!	0	0	0	0
2010944	1	21.79	0	0	0	39	2	3300	1	10	4.28	1	8	0	1	0.5	1	3.5	0	#NULL!	#NULL!	2.15	8.68	24	11.8	9.51	51.2	7.52	4.11	45.84	0.25	0	1	0	0	0	2	1	4	20	12.1	94	#NULL!	1	0	1	0	0	0
21319	1	25.38	1	0	0	38	2	3500	1	10	4.26	1	10	0	1	8.8	1	4.5	0	58	1	3.52	21.3	40	31	10.5	99.9	2.4	5.6	#NULL!	#NULL!	1	0	0	0	0	1	1	25	20	14.4	#NULL!	1	0	#NULL!	0	#NULL!	#NULL!	#NULL!
2014957	1	19.59	0	0	0	36	2	3200	1	10	4.12	1	3	1	1	0.5	1	5	0	60	0	2.13	7.7	52	31	3.7	148	17.8	5.6	#NULL!	#NULL!	1	0	0	0	0	2	1	3	12		#NULL!	1	0	#NULL!	0	0	0	0
21047	1	22.49	0	0	0	44	2	3700	1	10	3.78	1	2	1	1	22	0	4	0	#NULL!	#NULL!	1.96	4.3	40.5	45	5.4	205.1	11.7	7.6	#NULL!	#NULL!	1	0	0	0	0	2	1	15	20		#NULL!	1	0	#NULL!	0	0	0	0
21471	1	28.73	1	0	0	40	2	3500	1	10	2.92	1	1	1	1	60	0	2.5	0	32	1	1.65	9.4	16	63	3.4	182.8	3.5	4.3	46.66	1.77	1	0	0	0	1	0	0	20	20	10.4	#NULL!	1	0	#NULL!	0	#NULL!	#NULL!	#NULL!
2014311	1	26.12	1	0	0	32	1	3730	1	10	2.82	1	1	1	1	0.5	1	2	0	#NULL!	#NULL!	5.1	12.37	17.8	25.6	7.48	63.38	14.8	8.11	51.3	0.89	1	0	0	0	0	1	1	8	6	14.09	78	1	0	#NULL!	0	0	1	0
20579	1	28.41	1	0	0	37	2	3600	1	10	2.79	1	0	1	1	8.3	1	2	0	20	1	1.21	6	17	32	4.4	42	7.4	8.6	44.74	#NULL!	1	0	0	0	1	0	0	20	20	12.1	#NULL!	1	0	#NULL!	0	0	0	0
2013830	1	25.06	1	2	1	33	1	3300	1	10	2.78	1	2	1	1	20	0	3	0	60	0	1.23	7	17	25	0.84	74.2	2.6	3.2	45.77	0.62	1	0	1	1	0	1	1	20	12	11.9	#NULL!	1	0	#NULL!	0	0	0	0
22543	1	23.72	0	0	0	35	1	3600	1	10	2.52	1	1	1	1	12	1	3.2	0	#NULL!	#NULL!	1.14	7.97	24	32	9.5	65	8.4	3.2	43.3	#NULL!	1	0	0	0	0	1	1	12	12	13.5	#NULL!	2	0	#NULL!	1	0	0	0
2014777	1	29.98	1	0	0	36	2	3170	1	10	2.12	1	0	1	1	0.5	1	1	1	50	1	1.72	11.88	30.4	26	2.74	73.9	9.7	3	42.8	0.81	0	0	1	0	1	0	0	10	15	13	100	#NULL!	0	#NULL!	1	0	0	0
20377	1	22.63	0	0	0	23	0	1550	0	10	3.94	0	0	1	1	1.6	1	3	0	30	#NULL!	2.72	6.1	21.8	32	7.45	244.7	28.4	18	#NULL!	#NULL!	1	0	0	0	0	1	1	#NULL!	#NULL!	350 U/1012 RBC	#NULL!	0	1	0	0	0	0	0
2014688	1	25.95	1	0	0	37	2	2350	0	10	3.33	0	1	1	1	5	1	4	0	#NULL!	#NULL!	1.12	14.2	32	24	0.42	30.1	16.3	5.9	47.33	0.97	0	0	1	0	1	1	1	10	8	10.6	89	#NULL!	0	#NULL!	0	0	0	0
2015618	1	25.88	1	1	1	53	3	1700	0	10	2.44	0	0	1	1	1.6	1	2	0	30	1	2.15	4.4	50	25	1.47	33.2	22.9	4.3	48.54	1.32	1	1	1	0	1	1	1	15	10	11.6	129	1	0	#NULL!	0	0	0	0
2017166	1	30.13	2	0	0	35	1	2200	0	10	2.34	0	20	0	1	20	0	2.5	0	#NULL!	#NULL!	0.92	10.23	21	33	1.48	99.2	12.5	6.2	#NULL!	#NULL!	1	0	0	0	1	0	0	25	15		#NULL!	1	0	#NULL!	0	#NULL!	#NULL!	#NULL!
2011230	1	22.49	0	0	0	35	1	2600	1	9	5.27	1	18	0	1	12	1	2	0	#NULL!	#NULL!	1.76	12.97	36	38	4.96	185	8.92	6.7	#NULL!	#NULL!	1	0	0	0	0	2	1	#NULL!	#NULL!		#NULL!	1	0	#NULL!	0	0	#NULL!	0
2010933	1	29.41	1	0	0	30	1	3800	1	9	4.81	1	2	1	1	22.6	0	5.5	0	35	1	1.5	10.57	31	32	1.52	60	8.92	2.71	#NULL!	#NULL!	0	0	0	0	1	0	0	15	15		#NULL!	#NULL!	0	#NULL!	0	#NULL!	#NULL!	#NULL!
20291	1	20.76	0	0	0	41	2	3200	1	9	3.2	1	16	0	1	24.9	0	5	0	68	0	2.09	8.6	21	33	4.2	233	3.6	4.9	45.1	0.69	1	0	0	0	0	2	1	20	15	11.6 U/gHb	#NULL!	2	0	#NULL!	0	0	0	#NULL!
22780	1	24.9	0	0	0	45	2	3500	1	8	7.14	1	0	1	1	46	0	1.5	1	92	0	2.37	6.3	26	36	15.6	168	8	2.8	44.03	0.5	1	0	0	0	0	1	1	20	20	11.3	#NULL!	1	0	#NULL!	0	0	0	0
20528	1	23.24	0	0	0	39	2	3400	1	8	5.38	1	0	1	1	24.5	0	4.5	0	48	1	1.8	13.6	37	39	5.47	207.6	8.92	7.7	#NULL!	#NULL!	1	0	0	0	0	1	1	15	12		#NULL!	1	0	#NULL!	0	#NULL!	#NULL!	#NULL!
20136	1	21.22	0	0	0	33	1	4000	1	8	5.02	1	10	0	1	14.2	1	2	0	42	1	1.6	11.6	33	35	2.95	135.1	7.5	5.3	#NULL!	#NULL!	0	0	0	0	0	2	1	15	12		#NULL!	#NULL!	0	#NULL!	0	#NULL!	#NULL!	#NULL!
20269	1	30.8	2	0	0	33	1	4000	1	8	5.01	1	0	1	1	2.8	1	3	0	17	1	2.12	5.09	25.6	29.87	6.13	233	8.04	8.91	45.5	#NULL!	1	1	0	0	1	0	0	#NULL!	#NULL!	14.9	#NULL!	1	0	#NULL!	0	0	0	0
22682	1	27.77	1	0	0	31	1	3400	1	8	4.83	1	2	1	1	17.7	0	2	0	78	0	1.51	4.2	31	32	11	61.3	8.92	2.88	#NULL!	#NULL!	1	0	0	0	1	0	0	25	20		#NULL!	1	0	#NULL!	0	#NULL!	#NULL!	#NULL!
22157	1	29.41	1	0	0	35	1	4000	1	8	4.5	1	0	1	1	48.9	0	1	1	#NULL!	#NULL!	1.93	9.7	19	39	1.58	60.3	4.2	2.8	#NULL!	#NULL!	0	0	0	0	1	0	0	#NULL!	#NULL!	21.3	#NULL!	#NULL!	0	#NULL!	0	0	#NULL!	0
21887	1	26.58	1	0	0	35	1	2970	1	8	4.15	1	0	1	1	44.6	0	4	0	22	1	1.12	9.9	32	24	9.5	166.3	5	6	49.34	0.46	1	0	0	0	1	1	1	25	20	10.7 U/gHb	#NULL!	2	0	#NULL!	0	0	0	#NULL!
21758	1	22.34	0	0	0	34	1	2450	0	8	4.01	0	0	1	1	9.9	1	3.5	0	61	0	6.04	20.95	43	32.7	6.34	78	3.48	3.89	#NULL!	#NULL!	1	0	0	0	0	1	1	20	20		#NULL!	1	0	#NULL!	0	0	0	0
21592	1	35	2	0	0	30	1	4000	1	7	5.25	1	4	1	1	61.3	0	3.5	0	92	0	1.76	12.9	36	38	4.91	182.8	8.92	6.7	#NULL!	#NULL!	0	0	0	0	0	2	1	20	20		#NULL!	#NULL!	0	#NULL!	0	#NULL!	#NULL!	#NULL!
2014774	1	22.15	0	0	0	35	1	2850	1	7	5.23	1	4	1	1	9.2	1	2.5	0	46	1	2.09	10.5	36	32	6.13	157.8	2.9	3.3	#NULL!	1.49	1	0	1	0	0	2	1	20	15		95	1	0	#NULL!	0	0	0	#NULL!
2010930	1	27.14	1	0	0	51	3	3800	1	7	5.23	1	1	1	1	19.3	0	2	0	44	1	1.72	12.5	35	37	4.4	168.99	8.98	6.1	#NULL!	#NULL!	0	0	0	0	1	1	1	25	25		#NULL!	#NULL!	0	#NULL!	0	#NULL!	#NULL!	#NULL!
2014776	1	25.59	1	0	0	42	2	3500	1	7	4.37	1	2	1	1	4.4	1	3	0	42	1	0.72	5.7	23	17.1	3.03	129.89	4.2	9.7	48.7	0.52	1	1	1	0	0	1	1	25	15	29.6	89	1	0	#NULL!	0	#NULL!	#NULL!	#NULL!
2015554	1	36	2	0	0	38	2	2800	1	7	3.83	1	0	1	1	85.2	0	2	0	62	0	2.45	19.2	41	45	1.57	7	5.1	4.2	#NULL!	#NULL!	0	0	0	0	0	2	1	20	15		#NULL!	#NULL!	0	#NULL!	0	#NULL!	#NULL!	#NULL!
21158	1	28.2	1	0	0	37	2	3800	1	7	3.11	1	0	1	1	17.9	0	3	0	85	0	5.43	13.4	26	36	13.87	137.7	1.3	14	43.96	#NULL!	1	0	0	0	1	0	0	20	20	15	#NULL!	1	0	#NULL!	0	0	0	0
2016977	1	25.61	1	0	0	40	2	3200	1	7	2.6	1	3	1	1	1.4	1	3.1	0	17	1	0.813	6.14	40	43	0.57	95.3	4.7	3.8	#NULL!	#NULL!	0	0	0	0	0	1	1	12	12	20.60	#NULL!	#NULL!	0	#NULL!	0	0	0	0
21617	1	28.07	1	1	1	36	2	2100	0	7	5.4	0	0	1	1	0.5	1	3.5	0	#NULL!	#NULL!	2.88	9.91	44	31	2.96	102	8.28	2.93	#NULL!	#NULL!	0	0	0	0	1	0	0	8	8		#NULL!	#NULL!	0	#NULL!	0	0	#NULL!	0
21562	1	21.16	0	0	0	40	2	2500	0	7	5.1	0	1	1	1	3	1	2.5	0	20	1	3.3	9	29	32.7	6.34	156	13.8	6.9	47.2	#NULL!	1	0	0	0	0	2	1	25	20		#NULL!	1	0	#NULL!	0	#NULL!	#NULL!	#NULL!
2014945	1	28.05	1	0	0	40	2	2350	0	7	4.2	0	1	1	1	3	1	3	0	20	1	1.68	9.6	16	25	4.5	15.44	12.5	5.8	#NULL!	#NULL!	0	0	0	0	1	0	0	20	20		#NULL!	#NULL!	0	#NULL!	0	#NULL!	#NULL!	#NULL!
20510	1	24.16	0	0	0	37	2	2350	0	7	4	0	1	1	1	3	1	7.6	0	20	1	2.22	12.16	34	30	1.47	88	2.5	2.3	#NULL!	#NULL!	1	0	0	0	0	1	1	#NULL!	#NULL!		#NULL!	1	0	#NULL!	0	0	#NULL!	#NULL!
2014890	1	27.44	1	0	0	35	1	2350	0	7	2.87	0	1	1	1	3	1	5	0	20	1	3.88	15.3	37	32.7	1.08	98	5.5	7.9	45.1	0.871	1	1	1	1	1	0	0	8	8	20.6	93	1	1	0	0	0	1	0
22258	1	24.22	0	0	0	40	2	2000	0	7	1.23	0	1	1	1	0.7	1	3.5	0	15	1	0.86	10.1	19.6	33	1.47	80.5	10.5	6.2	#NULL!	#NULL!	1	0	0	0	0	1	1	12	4		#NULL!	2	1	1	0	#NULL!	#NULL!	#NULL!
20831	1	23.18	0	0	0	27	1	3200	1	6	10.24	1	2	1	1	0.5	1	5	0	13	1	2.43	14.4	26	38	1.57	233.7	9.4	8.6	49.72	#NULL!	1	0	0	0	0	1	1	20	12	14.4	#NULL!	1	0	#NULL!	0	0	0	0
2016641	1	27.44	1	0	0	37	2	2900	1	6	6.35	1	1	1	1	2.3	1	6.5	0	53	1	1.03	7.16	34	24	3.24	77.8	16.4	7.08	48.73	1.28	1	1	0	0	1	0	0	15	15	10.3	91	1	0	#NULL!	1	0	1	0
20261	1	28.73	1	0	0	36	2	3000	1	6	5.16	1	0	1	1	35.7	0	2	0	42	1	1.05	24	22	32	4.56	172	4.9	6.3	45.8	#NULL!	0	0	0	0	1	0	0	25	20		#NULL!	#NULL!	0	#NULL!	0	#NULL!	#NULL!	#NULL!
21204	1	26.06	1	0	0	35	1	3000	1	6	3.34	1	0	1	1	3.5	1	4	0	29	1	1.53	7.2	20	40	8.5	108.6	3	4.4	49.06	#NULL!	1	0	0	0	0	1	1	25	20	11.4 U/gHb	#NULL!	1	0	#NULL!	0	0	0	0
22997	1	24.34	0	0	0	37	2	2950	1	6	3.03	1	1	1	1	28.2	0	3	0	51	1	2.14	12.5	19.9	10.6	6.77	174.93	3.44	3.5	44.57	0.7	0	0	0	0	0	1	1	12	15	14.32	#NULL!	#NULL!	0	#NULL!	0	0	#NULL!	#NULL!
21802	1	26.15	1	0	0	33	1	3300	1	5	11.65	1	2	1	1	74	0	3.5	0	87	0	5.35	9.7	24	38	1.47	76.2	2.1	3.4	48.7	#NULL!	1	0	0	0	0	1	1	20	20	11.5	#NULL!	2	0	#NULL!	0	#NULL!	0	0
2014014	1	28.37	1	0	0	37	2	4000	1	5	6.11	1	2	1	1	4.9	1	2.6	0	49	1	1.77	6.6	50.6	11.1	7.99	140.8	7.6	2.4	47.73	0.35	1	0	0	0	1	0	0	15	20	360 mUI/	84	1	0	#NULL!	0	0	#NULL!	#NULL!
20784	1	35.15	2	0	0	38	2	4000	1	5	5.84	1	0	1	1	2.1	1	1.5	1	31	1	2.31	20.7	36	32.2	12.3	63.2	2.9	3.2	44.1	#NULL!	0	0	0	0	1	0	0	25	25	15	117	#NULL!	0	#NULL!	0	#NULL!	0	0
2014947	1	24.92	0	0	0	60	3	3000	1	5	5.33	1	2	1	1	66.5	0	2	0	21	1	2.01	17.5	44	33	10.7	61	8.92	2.8	#NULL!	0.6	1	0	0	0	0	1	1	15	12		#NULL!	1	0	#NULL!	0	#NULL!	#NULL!	#NULL!
2014915	1	24.1	0	0	0	37	2	3200	1	5	5.25	1	0	1	1	0.5	1	2	0	16	1	1.47	8.3	39	29	2.41	137.8	5.4	4.8	49.34	0.4	1	0	1	0	0	1	1	15	12	12.2 U/gHb	80	1	0	#NULL!	0	#NULL!	#NULL!	#NULL!
2016642	1	28.3	1	0	0	37	2	4150	1	5	5.24	1	1	1	1	0.6	1	2	0	#NULL!	#NULL!	2.72	9.2	48	24	3.1	122.3	9.5	5.2	44.88	0.37	1	0	0	0	0	1	1	12	12	205 mUI/	76	1	0	#NULL!	0	0	0	0
21835	1	27.47	1	2	1	32	1	3500	1	5	4.16	1	0	1	1	3.5	1	3	0	16	1	2.49	9.8	23	45.5	13.3	70	9.2	3.1	#NULL!	#NULL!	1	1	0	0	1	0	0	15	15		#NULL!	1	0	#NULL!	0	0	2	0
2014029	1	33.81	2	0	0	41	2	3000	1	5	3.34	1	5	0	1	0.5	1	2.5	0	15	1	1.09	4.2	39.5	69.8	2.75	60	15.1	4.7	42.04	0.53	0	0	0	1	1	0	0	15	8	12.37 U/gHb	85	#NULL!	0	#NULL!	0	0	0	0
20990	1	25.4	1	0	0	22	0	2700	1	5	1.75	1	0	1	1	28.98	0	4	0	40	1	2.88	7.6	12	35	2.7	125	2.1	12.9	43.16	#NULL!	0	0	0	0	0	1	1	4	25		#NULL!	#NULL!	0	#NULL!	0	#NULL!	#NULL!	#NULL!
21143	1	35	2	0	0	31	1	1700	0	5	8.5	0	1	1	1	2	1	2	0	15	1	2.4	13	30	79	19.9	180	9	5.3	44.2	#NULL!	0	0	0	0	0	1	1	15	20	14.9	#NULL!	#NULL!	0	#NULL!	0	0	0	0
20144	1	26.51	1	1	1	34	1	3700	1	4	8.73	1	0	1	1	32	0	3	0	67	0	1.15	8.4	34	60	11	185	2.1	11.4	44.28	0.7	0	0	0	0	1	1	1	20	20	12.6 U/gHb	#NULL!	#NULL!	0	#NULL!	0	#NULL!	#NULL!	#NULL!
23044	1	24.21	0	0	0	35	1	3550	1	4	6.12	1	0	1	1	48.8	0	2	0	#NULL!	#NULL!	2.39	15.86	36.4	37	11	118	4.45	6.1	44.6	#NULL!	0	0	0	0	0	1	1	20	20	12.22 U/gHb	#NULL!	#NULL!	0	#NULL!	0	0	0	0
22354	1	28.69	1	0	0	44	2	3500	1	4	5.63	1	28	0	1	39.6	0	3	0	#NULL!	#NULL!	1.75	7.5	31	31	9.6	84.2	2.6	2.7	50.4	#NULL!	0	0	0	0	1	0	0	25	25	11.9 U/gHb	#NULL!	#NULL!	0	#NULL!	0	#NULL!	#NULL!	#NULL!
2010956	1	22.63	0	0	0	36	2	2800	1	4	5.25	1	0	1	1	1.1	1	3.5	0	32	1	2.52	10.1	51	24	0.63	26.5	21.5	8	48.93	1.31	1	0	0	0	0	2	1	8	8	11.1	90	2	0	#NULL!	0	0	1	0
20757	1	29.4	1	0	0	38	2	3300	1	3.9	2.54	1	20	0	1	18	0	4.5	0	60	0	1.72	7.1	26	20	4.61	98.7	2.3	1.7	40.95	#NULL!	0	0	0	0	1	0	0	20	15	165 U/10^12 er	#NULL!	#NULL!	0	#NULL!	0	0	0	0
21936	1	24.03	0	0	0	31	1	3400	1	3	6.77	1	0	1	1	7	1	2	0	61	0	1.78	22.2	36	35.3	3.5	76.2	4.36	2.36	45.2	#NULL!	1	0	0	0	0	1	1	20	20	14.6	#NULL!	1	0	#NULL!	0	0	#NULL!	#NULL!
20396	1	19.44	0	0	0	25	0	2800	1	3	6.18	1	0	1	1	7.2	1	2	0	13	1	2.76	11.9	28	24.9	12.82	134.8	4.6	5.1	49.36	#NULL!	1	0	0	0	0	2	1	15	12	11.7	#NULL!	1	0	#NULL!	0	0	0	#NULL!
20880	1	23.78	0	0	0	39	2	2700	1	3	5.38	1	4	1	1	6.5	1	3.5	0	29	1	1.81	4.2	37	39	5.5	77	8.92	7.7	#NULL!	#NULL!	0	0	0	0	0	1	1	25	20		#NULL!	#NULL!	0	#NULL!	0	#NULL!	#NULL!	#NULL!
2016647	1	25.31	1	1	1	44	2	3010	1	3	5.33	1	8	0	1	37.1	0	3	0	63	0	1.95	6.9	27	24	3.42	140	7.6	5.6	46.04	0.52	0	1	0	1	0	1	1	15	15		146	#NULL!	0	#NULL!	0	#NULL!	#NULL!	#NULL!
2011263	1	26.81	1	0	0	29	1	3800	1	3	5.23	1	0	1	1	7.5	1	3.5	0	61	0	2.11	13.4	23	33	3.24	247	5.5	10.6	42.5	#NULL!	1	1	1	0	1	1	1	25	25	10.1	92	2	0	#NULL!	0	0	0	0
2015127	1	22.23	0	0	0	39	2	3300	1	3	4.66	1	0	1	1	2	1	3	0	0	1	1.55	16.2	50	24	4.67	38.1	14.6	5.5	43.57	1.26	1	0	0	0	0	2	1	6	8	10	98	1	0	#NULL!	0	#NULL!	#NULL!	#NULL!
2013887	1	27.7	1	0	0	41	2	3800	1	3	2.57	1	3	1	1	1.68	1	3.9	0	12	1	2.16	21.6	27	24	1.3	61.9	9.4	4	45.94	1	0	0	0	0	1	0	0	12	15	11.4	#NULL!	#NULL!	1	2	0	#NULL!	#NULL!	#NULL!
20826	1	23.46	0	1	1	35	1	4000	1	2	6.49	1	0	1	1	39.8	0	5	0	66	0	1.55	7.2	40	24	3.92	157.8	3.8	5.9	47.18	#NULL!	1	0	0	0	0	1	1	15	15		#NULL!	1	0	#NULL!	0	#NULL!	#NULL!	#NULL!
22432	1	29.71	1	0	0	33	1	3600	1	2	6.12	1	6	0	1	105.2	0	5	0	83	0	2.39	15.86	36.4	37	4.1	163.6	4.45	6.1	44.6	#NULL!	1	0	0	0	1	0	0	25	25		#NULL!	1	0	#NULL!	0	#NULL!	#NULL!	#NULL!
20674	1	26.25	1	0	0	40	2	3950	1	2	5.76	1	0	1	1	19	0	2	0	52	1	1.4	7.1	28	36	8.7	55.4	2.5	2.7	50.06	#NULL!	1	0	0	0	0	1	1	25	20		#NULL!	1	0	#NULL!	0	#NULL!	#NULL!	#NULL!
20541	1	24.69	0	0	0	41	2	3600	1	2	4.91	1	1	1	1	2.7	1	4	0	57	1	1.54	10.9	32	33	1	98.7	8.98	3.9	48.66	#NULL!	0	1	0	0	0	1	1	15	2		72	#NULL!	0	#NULL!	1	#NULL!	#NULL!	#NULL!
21178	1	28.63	1	0	0	31	1	3400	1	2	4.69	1	0	1	1	7.9	1	7	0	26	1	1.47	10.2	30	31	8.1	31	8.92	1.86	#NULL!	#NULL!	1	0	0	0	1	0	0	25	25		#NULL!	1	0	#NULL!	0	#NULL!	#NULL!	#NULL!
2014706	1	26.3	1	0	0	30	1	4000	1	2	4.6	1	18	0	1	0.5	1	2.4	0	60	0	0.88	10.8	48	20	9.15	57.9	23.6	4.8	#NULL!	0.3	1	0	0	0	1	1	1	25	20		#NULL!	1	1	0	0	#NULL!	#NULL!	#NULL!
2016963	1	30.86	2	0	0	30	1	3500	1	2	4.39	1	2	1	1	26	0	5	0	51	1	11.45	8.5	8	60	0.25	84.2	2.05	3.62	46.5	#NULL!	0	0	0	0	1	0	0	25	25		#NULL!	#NULL!	0	#NULL!	0	#NULL!	#NULL!	#NULL!
2014455	1	30.31	2	0	0	48	2	3900	1	2	3.5	1	0	1	1	0.5	1	5.5	0	33	1	2.06	22	28	63	4.83	179.1	9.9	6.6	42.6	0.89	0	0	1	0	1	0	0	15	15		96	#NULL!	0	#NULL!	0	#NULL!	#NULL!	#NULL!
2014787	1	22.72	0	0	0	32	1	3300	1	2	3.24	1	1	1	1	1.9	1	4.5	0	28	1	2.75	9.1	37	24	6.14	252.8	1.5	3.9	45.59	#NULL!	0	0	1	0	0	2	1	15	15	11.5	79	#NULL!	0	#NULL!	0	0	0	#NULL!
2014898	1	28.73	1	0	0	32	1	3500	1	2	3.04	1	10	0	1	0.6	1	3	0	#NULL!	#NULL!	1.52	7.04	31	24	1.84	126.4	4.5	1.94	46.2	1.4	1	0	1	0	1	0	0	15	15	10.6	84	1	0	#NULL!	0	0	#NULL!	0
2010940	1	25	1	0	0	30	1	1720	0	2	3.45	0	1	1	1	62	0	2	0	60	0	2.15	13	28	31.4	1	62.4	14.5	5.8	#NULL!	#NULL!	1	0	0	0	0	1	1	20	12		#NULL!	1	0	#NULL!	0	#NULL!	#NULL!	#NULL!
20464	1	20.15	0	0	0	37	2	3750	1	1	9.47	1	4	1	1	30.4	0	1	1	12	1	0.81	7.44	41	24	96.39	359	2.98	4.16	51.4	#NULL!	0	0	0	0	0	2	1	25	20	110 mUIx109 Er	#NULL!	#NULL!	0	#NULL!	1	0	0	0
20418	1	37.04	2	0	0	37	2	3500	1	1	6.99	1	0	1	1	10.8	1	1	1	83	0	1.49	7.1	46	36	13.9	73.4	1.7	3.2	#NULL!	#NULL!	0	1	0	0	1	0	0	20	25		#NULL!	#NULL!	0	#NULL!	0	#NULL!	#NULL!	#NULL!
2014463	1	24.69	0	0	0	35	1	3150	1	1	6.57	1	2	1	1	0.8	1	2.5	0	1	1	1.85	10.9	26	24	4.74	29.9	14.8	5.3	#NULL!	0.18	0	1	0	0	0	1	1	20	6	10	#NULL!	#NULL!	0	#NULL!	0	0	1	0
2015157	1	25.95	1	0	0	40	2	2750	1	1	5.62	1	0	1	1	0.5	1	4	0	2	1	6.82	7.1	36	24.79	1.83	36.8	21	10.3	50.89	0.84	1	0	1	0	0	1	1	12	10	15	81	1	1	0	0	0	0	0
2014972	1	24.93	0	0	0	30	1	3500	1	1	4.83	1	39	0	1	40	0	2.5	0	88	0	2.23	10.61	26	31.43	0.61	96.2	7.9	3.8	#NULL!	#NULL!	0	1	0	0	0	1	1	15	12		88	#NULL!	0	#NULL!	0	#NULL!	#NULL!	#NULL!
21208	1	25.74	1	1	1	44	2	3800	1	1	3.5	1	10	0	1	0.5	1	3	0	40	1	1.6	10.1	29.9	35.3	2.2	26.8	14.3	5.4	45.3	0.66	0	1	1	0	0	1	1	10	8	10.3	#NULL!	#NULL!	1	0	0	0	0	0
21864	1	24.9	0	0	0	54	3	3200	1	1	3.45	1	12	0	1	2	1	0.2	1	4	1	2.65	7.17	27	11	3.5	247	2.47	2.39	44.44	1.29	1	1	0	0	0	1	1	20	15	12.7 U/gHb	#NULL!	1	0	#NULL!	0	0	0	0
2014481	1	35.86	2	0	0	41	2	3400	1	1	2.2	1	0	1	1	0.5	1	2	0	6	1	2.24	4.5	51	26.4	9.1	51	22.9	9.7	47.1	1.46	0	1	0	1	1	0	0	10	10	11.1	#NULL!	#NULL!	0	#NULL!	1	0	0	0
20106	1	25.83	1	0	0	37	2	4300	2	0	5.57	1	0	1	1	6.5	1	2	0	27	1	1.8	7	27	31	9.6	95.7	5.7	3.3	#NULL!	#NULL!	1	0	0	0	0	1	1	15	15		#NULL!	1	0	#NULL!	0	0	0	0
20375	1	24.64	0	0	0	42	2	4200	2	0	4.97	1	4	1	1	2.08	1	4	0	#NULL!	#NULL!	3.47	7.8	15	52	5.7	251.9	7.2	6.8	#NULL!	#NULL!	1	0	0	0	0	1	1	25	25	241 U/10	#NULL!	2	0	#NULL!	0	#NULL!	0	0
2016227	1	35.89	2	0	0	35	1	4200	2	0	3.57	1	3	1	1	0.7	1	1.5	1	8	1	1.54	7.6	51	24	2.64	50.5	4.2	7.5	37.57	#NULL!	0	0	0	0	1	0	0	12	12		#NULL!	#NULL!	0	#NULL!	0	0	0	0
2015541	1	27.78	1	1	1	37	2	4600	2	0	3.2	1	0	1	1	1.6	1	3	0	16	1	2	2.8	27	24	6.74	125.2	4.2	4.3	47.93	0.78	1	1	0	0	0	1	1	15	20	10.2	81	2	0	#NULL!	0	0	#NULL!	#NULL!
20294	1	33.9	2	1	1	36	2	4800	2	0	3.11	1	0	1	1	21.1	0	4	0	27	1	1.06	5.6	20	24.9	3.61	108.4	2.7	1.7	45.47	1.21	1	0	0	0	1	0	0	25	25	12.9 U/gHb	#NULL!	0	0	#NULL!	0	0	#NULL!	#NULL!
22425	1	24.9	0	0	0	36	2	4300	2	0	2.81	1	0	1	1	5.9	1	2.5	0	10	1	0.81	17.8	23	38	17.5	33.2	4.6	4.2	52.29	#NULL!	0	0	0	0	0	1	1	20	20	15	#NULL!	#NULL!	0	#NULL!	0	0	0	0
2010935	1	28.73	1	1	1	51	3	3600	1	0	9.73	1	1	1	1	4	1	2.5	0	#NULL!	#NULL!	1.22	14.8	95	44	1.57	99.6	10.9	6.5	#NULL!	0.34	0	0	0	0	1	0	0	15	12	10.5	#NULL!	#NULL!	0	#NULL!	0	0	0	#NULL!
20192	1	27.78	1	0	0	32	1	3450	1	0	9.31	1	0	1	1	6.2	1	2.5	0	26	1	3.42	11.8	39	36	5.5	60.1	5	5.8	48.4	#NULL!	1	0	0	0	1	0	0	10	20	14.5	#NULL!	2	0	#NULL!	1	0	#NULL!	0
21209	1	26.06	1	0	0	38	2	4000	1	0	8.03	1	10	0	1	3	1	2.5	0	89	0	1.44	6.4	44	39	2.2	119	13.7	4.6	47.74	#NULL!	1	0	0	0	0	1	1	#NULL!	#NULL!	14,6	#NULL!	2	0	#NULL!	0	0	0	0
2010912	1	19.87	0	0	0	32	1	2800	1	0	7.59	1	0	1	1	2.1	1	4	0	19	1	2.07	26.88	26	37	7.67	156.3	7.2	3.9	47.91	0.74	1	0	1	0	0	2	1	20	15	2.6	#NULL!	1	0	#NULL!	0	0	#NULL!	#NULL!
2014978	1	24.9	0	0	0	34	1	3600	1	0	7.56	1	0	1	1	2.4	1	1.5	1	1	1	9.03	5.7	47	36	0.39	90.4	12.7	3.62	#NULL!	#NULL!	0	0	0	0	0	1	1	8	10		#NULL!	#NULL!	0	#NULL!	0	#NULL!	#NULL!	#NULL!
20395	1	28.36	1	0	0	41	2	3630	1	0	7.32	1	0	1	1	2.1	1	3.7	0	14	1	0.45	6.9	35	24.9	3.81	108	2.8	2.6	46.67	1.16	0	0	0	0	1	0	0	12	12	11.4	#NULL!	#NULL!	0	#NULL!	0	0	1	0
2014295	1	27.44	1	0	0	36	2	3800	1	0	7.21	1	11	0	1	1.2	1	3.2	0	20	1	2.11	5.8	40.5	42	1.06	47.5	16.7	7.6	47.5	0.33	0	1	0	1	1	0	0	8	8	12.20	87	#NULL!	0	#NULL!	0	0	0	0
2011038	1	23.53	0	0	0	38	2	3800	1	0	7.12	1	2	1	1	3.1	1	4	0	23	1	1.28	8.2	36	43	1.64	7	8.3	4.3	47.34	#NULL!	1	0	0	0	0	1	1	#NULL!	#NULL!		#NULL!	2	0	#NULL!	0	#NULL!	#NULL!	#NULL!
20243	1	28.09	1	0	0	35	1	4150	1	0	6.83	1	1	1	1	0.5	1	1	1	1	#NULL!	1.6	8.2	37	36	1.3	33	24.1	6.9	45.36	#NULL!	1	1	0	0	1	0	0	12	10	13.7 U/gHb	#NULL!	1	1	0	1	0	0	0
2011300	1	25.26	1	2	1	42	2	2750	1	0	6.7	1	0	1	1	0.6	1	3	0	48	1	1.49	11.9	39	35	9.5	64	20.6	8.1	47.8	#NULL!	1	0	0	0	0	1	1	5	20		#NULL!	1	0	#NULL!	0	0	#NULL!	0
20379	1	26.78	1	0	0	36	2	3000	1	0	6.4	1	0	1	1	3.5	1	2	0	23	1	1.51	7.4	48	41	1.69	56.4	9.4	5.2	45.2	1.44	1	1	0	0	1	1	1	12	10		#NULL!	1	0	#NULL!	0	0	0	0
2010938	1	23.84	0	0	0	31	1	3995	1	0	6.4	1	0	1	1	0.5	1	2.6	0	#NULL!	#NULL!	2.65	46.5	29.8	31.43	1.96	102	9.87	3.47	39.6	1.1	0	0	0	0	0	1	1	12	10	10.55	#NULL!	#NULL!	0	#NULL!	0	0	0	0
21058	1	32	2	0	0	30	1	3500	1	0	5.93	1	0	1	1	112.7	0	3	0	46	1	2.23	8.77	27	35	7.06	294.1	1.76	2.24	43.62	0.22	0	0	0	0	0	1	1	25	25	10.1	#NULL!	#NULL!	0	#NULL!	0	0	0	0
21429	1	23.77	0	0	0	33	1	3600	1	0	5.85	1	0	1	1	32	0	2	0	64	0	2.11	6.3	34	36	4.7	172	5.2	2.5	#NULL!	0.53	1	0	0	0	0	1	1	20	20	12.1	#NULL!	2	0	#NULL!	0	0	0	0
22111	1	26.78	1	0	0	27	1	4000	1	0	5.69	1	0	1	1	2	1	5	0	27	1	1.54	7.1	32	31	8.8	47.4	4.5	6.2	44.89	#NULL!	1	0	0	0	1	1	1	20	15	17.2	#NULL!	1	0	#NULL!	1	0	0	0
22155	1	33.24	2	1	1	32	1	3800	1	0	5.61	1	0	1	1	0.5	1	5	0	0	#NULL!	1.93	15.49	39.5	42	7.41	311.1	10.98	18.2	#NULL!	#NULL!	1	0	0	0	1	0	0	20	15		#NULL!	1	0	#NULL!	0	#NULL!	#NULL!	#NULL!
2011019	1	22.49	0	0	0	29	1	3200	1	0	5.6	1	0	1	1	0.5	1	4.5	0	0	#NULL!	3.91	14.5	47	24	9.7	79	14.7	6	45.95	0.51	0	0	0	0	0	2	1	20	20	10.6	#NULL!	#NULL!	1	0	0	0	0	0
2015561	1	25.31	1	0	0	32	1	3300	1	0	5.4	1	2	1	1	8.4	1	1	1	45	1	1.53	21.9	41	24	2.84	174.3	2.4	3.3	48.14	1.57	1	1	1	0	0	1	1	15	15	11.8	93	1	0	#NULL!	0	0	0	#NULL!
22713	1	25.95	1	0	0	33	1	3200	1	0	5.12	1	0	1	1	4.5	1	3	0	17	1	0.55	5	33.1	36	1.8	135.9	4.8	4.3	46.79	0.83	1	0	0	0	0	1	1	15	15	12.1	#NULL!	1	0	#NULL!	0	0	0	0
21406	1	25.26	1	0	0	30	1	2700	1	0	5.1	1	0	1	1	0.5	1	1	1	#NULL!	#NULL!	1.07	15.8	26.5	25	3.24	140.7	9.13	5.46	29.09	#NULL!	1	0	1	0	0	1	1	#NULL!	#NULL!	1735 U/L	#NULL!	1	0	#NULL!	0	0	0	0
2014313	1	25	1	0	0	35	1	3400	1	0	5.02	1	1	1	1	35.9	0	4.5	0	41	1	1.32	3.5	14.7	28	4.37	358.8	10.8	6.8	46.54	0.39	1	0	0	0	0	1	1	15	12	153 mUI/mil.GR	95	1	0	#NULL!	0	0	#NULL!	#NULL!
2014098	1	23.55	0	0	0	36	2	3000	1	0	4.92	1	1	1	1	8.3	1	4	0	64	0	1.71	9.5	31	25	25.28	60.1	4	2.8	#NULL!	0.5	1	0	0	0	0	1	1	15	15	13 mUI/gHb	86	1	0	#NULL!	0	0	0	#NULL!
20971	1	25.76	1	0	0	37	2	4000	1	0	4.9	1	0	1	1	15.1	0	1	1	51	1	1.53	10.9	32	33	1	98.6	8.98	3.9	#NULL!	#NULL!	0	1	0	0	0	1	1	25	25		#NULL!	#NULL!	0	#NULL!	0	#NULL!	#NULL!	#NULL!
22098	1	30.1	2	0	0	39	2	3600	1	0	4.7	1	1	1	1	22.9	0	1	1	24	1	0.82	6.1	19	25	9.15	42	4.2	8.1	45.16	#NULL!	1	0	0	0	1	0	0	25	25		#NULL!	1	0	#NULL!	0	#NULL!	#NULL!	#NULL!
2011275	1	26.87	1	0	0	39	2	3450	1	0	4.69	1	0	1	1	14.8	1	2	0	66	0	1.46	10.2	30	31	8	30.7	8.92	1.86	#NULL!	#NULL!	0	0	0	0	1	1	1	8	25		#NULL!	#NULL!	0	#NULL!	0	#NULL!	#NULL!	#NULL!
2011391	1	24.39	0	1	1	58	3	3200	1	0	4.68	1	8	0	1	6.6	1	3.5	0	14	1	2.13	10.2	29.9	31	7.67	21.7	6.4	1.56	#NULL!	#NULL!	0	0	0	0	0	1	1	15	15		#NULL!	#NULL!	0	#NULL!	0	#NULL!	#NULL!	#NULL!
2011175	1	26.83	1	0	0	36	2	2900	1	0	4.68	1	8	0	1	0.5	1	5	0	#NULL!	#NULL!	77.88	4.2	20	32	8.5	21.5	13.1	3.4	48.39	#NULL!	1	0	0	0	1	1	1	10	12	20.6	#NULL!	1	1	0	0	0	0	0
21711	1	31.38	2	0	0	38	2	3200	1	0	4.67	1	8	0	1	2.3	1	3	0	37	1	2.12	10.1	29.4	30	7.4	17.06	8.92	7.1	#NULL!	#NULL!	0	0	0	0	1	0	0	20	3		#NULL!	#NULL!	0	#NULL!	0	#NULL!	#NULL!	#NULL!
2010913	1	22.98	0	0	0	35	1	3400	1	0	4.63	1	1	1	1	0.5	1	2	0	#NULL!	#NULL!	1.68	8.3	33	32	2.8	133.1	4.67	5.3	#NULL!	#NULL!	1	0	0	0	0	1	1	15	10	14	#NULL!	1	0	#NULL!	0	0	0	0
2016239	1	18.6	0	0	0	40	2	4000	1	0	4.54	1	1	1	1	1	1	2.5	0	#NULL!	#NULL!	1.68	4.7	26	24	29.92	271.3	4.3	9.7	48.98	0.67	1	0	0	0	0	2	1	15	15	10.5	94	1	0	#NULL!	1	0	0	0
20094	1	23.53	0	0	0	41	2	3500	1	0	4.41	1	8	0	1	0.5	1	2.5	0	#NULL!	#NULL!	1.1	13.9	38.8	46	1.83	112	6.69	4.47	42.3	#NULL!	1	0	0	0	0	1	1	20	20	13,3 U/gHB	#NULL!	1	0	#NULL!	0	0	0	0
2014877	1	27.12	1	0	0	34	1	3500	1	0	4.37	1	1	1	1	0.5	1	5	0	5	1	0.69	5.8	50	24	1.47	7	2.4	4.1	44.89	#NULL!	1	0	0	0	1	1	1	10	8		#NULL!	1	0	#NULL!	0	0	1	0
20107	1	25.06	1	0	0	40	2	3000	1	0	4.37	1	0	1	1	6.7	1	4	0	69	0	1.69	7.3	33	31	1.45	56.4	2.6	2.7	47.2	#NULL!	1	0	0	0	0	1	1	25	25	15.7	#NULL!	2	0	#NULL!	0	0	0	#NULL!
20180	1	25.83	1	0	0	41	2	3850	1	0	4.33	1	0	1	1	0.5	1	4	0	#NULL!	#NULL!	1.097	4.3	40.4	20	7.8	0.01	28	7.94	43.1	#NULL!	1	0	0	0	0	1	1	8	5	152 mU/109 GR	#NULL!	1	1	1	0	0	1	0
22799	1	28.41	1	0	0	33	1	3250	1	0	4.3	1	10	0	1	6.5	1	4	0	40	1	0.97	7.7	18	29	30.4	161.93	6.8	2.6	46.9	#NULL!	1	0	0	0	1	0	0	20	20	13.83	#NULL!	1	0	#NULL!	0	0	0	0
20241	1	23.89	0	0	0	36	2	3800	1	0	4.29	1	0	1	1	2.7	1	2.5	0	70	0	1.07	21.9	28	27	6.7	7	11.8	6.3	44.95	#NULL!	0	0	1	0	0	1	1	15	15	12.3	#NULL!	#NULL!	0	#NULL!	0	0	0	0
2010959	1	22.4	0	0	0	35	1	3100	1	0	4.19	1	2	1	1	40	0	3.5	0	#NULL!	#NULL!	5.07	6.8	30	24	5.38	142.9	1.9	2.5	47.98	#NULL!	1	1	0	0	0	2	1	12	12	10.4	#NULL!	1	0	#NULL!	0	0	0	#NULL!
21603	1	22.74	0	1	1	36	2	2890	1	0	4.19	1	0	1	1	0.5	1	1.8	0	0	#NULL!	1.51	5.9	22	20	11.9	63	13.2	5.5	48.1	#NULL!	1	1	0	0	0	2	1	10	8		#NULL!	1	1	0	0	0	0	0
2014517	1	28.25	1	0	0	30	1	3650	1	0	4.19	1	50	0	1	4	1	2	0	50	1	1.13	9.8	40	24	1.57	68.3	13.2	2.3	49.7	1.04	1	0	0	0	1	0	0	12	12	16.3	#NULL!	1	0	#NULL!	0	0	0	0
2016210	1	26.23	1	0	0	34	1	3250	1	0	4.18	1	0	1	1	0.8	1	4.3	0	#NULL!	#NULL!	1.46	8.1	35	24	7.75	255.7	1.46	1.54	50.02	0.47	0	0	0	0	0	1	1	20	20	10.1	92	#NULL!	0	#NULL!	0	0	1	0
2014386	1	27.47	1	0	0	32	1	3150	1	0	4.1	1	0	1	1	1.8	1	4	0	27	1	1.28	7.7	30	24	4.45	96.9	7	8.5	48.45	2.27	1	0	1	0	1	0	0	12	12	11	#NULL!	1	0	#NULL!	1	0	0	#NULL!
20358	1	28.4	1	0	0	36	2	3000	1	0	3.99	1	0	1	1	3.2	1	2.4	0	9	1	2.16	4.9	35	43	1.58	245	2.2	0.9	47.08	0.34	0	0	0	0	1	0	0	#NULL!	#NULL!		#NULL!	#NULL!	0	#NULL!	0	0	0	0
2015154	1	20.99	0	0	0	39	2	3600	1	0	3.86	1	1	1	1	0.5	1	3	0	56	1	2.04	5.3	39.5	21.2	2.23	142.8	5.5	3.6	47	1.19	1	1	0	0	0	2	1	12	10	258 U/10	89	1	1	0	0	0	1	0
22238	1	23.89	0	0	0	41	2	3200	1	0	3.7	1	6	0	1	16.1	0	6.2	0	87	0	1.47	8.8	16	12	1.47	95.4	2.8	3	48.89	#NULL!	1	0	0	0	0	1	1	12	12	13.7 U/gHb	#NULL!	1	0	#NULL!	0	0	0	0
2014582	1	23.67	0	0	0	43	2	3200	1	0	3.51	1	0	1	1	0.6	1	4	0	6	1	1.48	5.6	38	24	0.57	14.5	26	6.6	48.85	0.84	0	0	0	0	0	1	1	8	5	10.3	#NULL!	#NULL!	0	#NULL!	0	0	1	0
22437	1	29.38	1	0	0	36	2	3700	1	0	3.49	1	0	1	1	0.5	1	3	0	#NULL!	#NULL!	1.59	7.8	47	35	3.96	96.2	6	2.1	48.28	3.1	1	0	0	0	1	0	0	15	20	10.7	83	2	0	#NULL!	0	0	0	0
2014362	1	26.12	1	0	0	41	2	3600	1	0	3.44	1	2	1	1	53	0	5	0	53	1	2.27	12.7	22	37	1.15	99.7	2.6	4	4.2	#NULL!	1	0	0	0	0	1	1	15	15	11.3	#NULL!	1	0	#NULL!	0	0	0	#NULL!
20305	1	29.39	1	0	0	31	1	3600	1	0	3.44	1	0	1	1	0.5	1	3	0	#NULL!	#NULL!	1.83	15.4	25	63	11.1	204	7.4	7.6	48.68	1.08	1	0	0	0	1	0	0	12	12	15.1	#NULL!	1	0	#NULL!	0	0	0	#NULL!
2011258	1	23.53	0	0	0	32	1	3300	1	0	3.39	1	8	0	1	44.7	0	1	1	52	1	0.54	4.21	40	44	5.29	201.8	8.92	7.5	#NULL!	0.1	0	0	0	0	0	1	1	20	15		#NULL!	#NULL!	0	#NULL!	0	0	#NULL!	#NULL!
20433	1	23.04	0	0	0	30	1	2750	1	0	3.36	1	0	1	1	4.6	1	4	0	35	1	2.13	5.7	23	40	4	93.1	9.4	3.7	46.96	#NULL!	1	0	0	0	0	1	1	12	10	13.6 U/gHb	#NULL!	1	0	#NULL!	0	0	#NULL!	0
2014327	1	26.23	1	0	0	35	1	3500	1	0	3.36	1	0	1	1	2.1	1	5	0	30	1	0.95	6.5	33	24	2.83	32.1	18.2	3.7	46.46	0.4	1	1	0	0	0	1	1	8	8	12.4	89	1	0	#NULL!	0	#NULL!	0	0
21706	1	32	2	0	0	44	2	3000	1	0	3.35	1	2	1	1	2	1	2	0	#NULL!	#NULL!	1.51	22.8	47	5	7.75	439.4	198	37.4	45.7	1.03	0	0	0	0	0	2	1	8	6		#NULL!	#NULL!	1	0	0	#NULL!	#NULL!	#NULL!
22001	1	34.69	2	1	1	35	1	4150	1	0	3.35	1	12	0	1	8	1	3	0	47	1	2.48	5.3	21	24	8.5	70	10.7	6.5	50.2	0.55	0	1	0	1	1	0	0	15	18	112 mUx1	198	#NULL!	0	#NULL!	0	0	0	0
22207	1	21.01	0	0	0	38	2	3560	1	0	3.15	1	0	1	1	0.9	1	2	0	18	1	2.66	10	30	28	5.01	13.5	40.04	5.54	43.7	#NULL!	1	0	0	0	0	2	1	8	8	11	#NULL!	1	0	#NULL!	0	0	0	0
22546	1	24.45	0	0	0	38	2	3250	1	0	3.13	1	0	1	1	0.5	1	3	0	#NULL!	#NULL!	1.53	6.3	24	24.9	5.1	165.7	3.3	8.1	43.69	1.53	1	0	0	0	0	1	1	12	12	10.5	#NULL!	1	1	1	0	0	0	0
21897	1	21.85	0	0	0	35	1	3600	1	0	2.97	1	2	1	1	7.8	1	5	0	22	1	0.64	7.9	25	34	1.66	83.6	6.8	6.3	44.41	0.3	1	0	0	0	0	2	1	#NULL!	#NULL!	17	#NULL!	2	0	#NULL!	0	0	0	#NULL!
20616	1	22.74	0	0	0	35	1	4000	1	0	2.95	1	0	1	1	4.8	1	2	0	3	1	0.4	4.3	14	43	14.8	155.8	6.1	4.6	48.3	#NULL!	1	1	0	0	0	2	1	20	20	12.8 U/gHb	#NULL!	1	0	#NULL!	0	#NULL!	0	0
2013895	1	29.51	1	0	0	41	2	3300	1	0	2.92	1	2	1	1	4.3	1	3	0	23	1	1.3	5.5	32	24	1.16	99.7	10.6	5.6	43.34	0.54	1	0	1	0	1	0	0	15	12	9.5	90	1	1	0	0	0	0	0
22199	1	29.41	1	0	0	32	1	3050	1	0	2.92	1	10	0	1	0.5	1	5	0	#NULL!	#NULL!	2.27	11.86	40	44	12.21	65	4.09	3.04	#NULL!	#NULL!	1	0	0	0	1	0	0	20	15		#NULL!	1	0	#NULL!	0	0	0	0
2014018	1	23.29	0	0	0	48	2	3800	1	0	2.8	1	25	0	1	10	1	3	0	24	1	14.58	4	25	44	4.17	63.3	10.7	13.6	46.51	0.89	0	1	0	0	0	1	1	15	20	187 U/1012rbc	#NULL!	#NULL!	0	#NULL!	0	0	0	#NULL!
22817	1	27.04	1	0	0	35	1	3070	1	0	2.46	1	4	1	1	71.9	0	2.5	0	56	1	1.25	9.8	71	63	11.95	121.7	3.2	14	50.58	#NULL!	1	0	0	0	1	1	1	20	20	23.4	#NULL!	1	0	#NULL!	0	0	0	0
20276	1	25	1	0	0	35	1	3300	1	0	2.4	1	20	0	1	98.2	0	2	0	85	0	2.67	6.23	26	25	7.9	28	3.9	14	#NULL!	#NULL!	0	0	0	0	0	1	1	25	25	23.4	#NULL!	#NULL!	0	#NULL!	0	#NULL!	#NULL!	#NULL!
2014208	1	22.1	0	0	0	35	1	3250	1	0	2.2	1	2	1	1	2.1	1	4	0	25	1	1.17	4.6	42	28	2.12	118.4	10.2	4.6	50.04	0.46	1	1	0	0	0	2	1	12	5		#NULL!	2	0	#NULL!	0	#NULL!	#NULL!	#NULL!
22235	1	23.7	0	0	0	38	2	3200	1	0	2.16	1	0	1	1	4.4	1	2.5	0	7	1	5.72	16	20	39	15.5	156.1	3.3	1.7	45.39	#NULL!	0	0	0	0	0	1	1	25	25	14.3	#NULL!	#NULL!	0	#NULL!	0	0	#NULL!	#NULL!
20609	1	27.7	1	0	0	31	1	3300	1	0	2.13	1	4	1	1	10	1	3	0	26	1	1.15	11.6	9	25	1.46	34.2	9.2	4.6	47.78	0.35	1	0	0	0	1	0	0	8	10	10.6	#NULL!	1	0	#NULL!	1	0	0	0
2014779	1	23.99	0	0	0	34	1	3800	1	0	2.07	1	1	1	1	1.4	1	3	0	13	1	2.82	12.9	30	24	4.83	133.1	2.2	1.4	49.86	0.69	1	0	1	0	0	1	1	15	15		79	1	0	#NULL!	0	#NULL!	#NULL!	#NULL!
2014398	1	26.85	1	0	0	40	2	3250	1	0	1.23	1	0	1	1	0.6	1	2	0	40	1	1.98	42.93	31.1	24	2.02	28	19.69	5.23	47.96	0.5	0	0	0	0	1	1	1	8	12	10.10	109	#NULL!	0	#NULL!	1	0	1	0
21919	1	25.06	1	0	0	40	2	2300	0	0	8.12	0	2	1	1	169	0	1.6	0	86	0	1.62	4	43	31.4	19.9	156	5.7	4	50.79	0.43	1	0	0	0	0	1	1	25	20		#NULL!	1	0	#NULL!	0	0	#NULL!	0
2011081	1	30.68	2	0	0	31	1	2300	0	0	7.5	0	0	1	1	26	0	1.7	0	97	0	2.25	23.73	22	42	2.99	121.3	9.1	6.3	50.3	#NULL!	0	0	0	0	1	0	0	#NULL!	#NULL!		#NULL!	#NULL!	0	#NULL!	0	#NULL!	#NULL!	#NULL!
2014965	1	32	2	0	0	20	0	2250	0	0	6.3	0	0	1	1	1.6	1	3	0	30	1	0.92	7.55	37	39	8.83	7	7.35	4.96	#NULL!	1.68	0	0	0	0	0	1	1	12	12		#NULL!	#NULL!	0	#NULL!	0	0	#NULL!	#NULL!
2015215	1	20.99	0	0	0	30	1	2150	0	0	5.88	0	0	1	1	15.3	0	2.7	0	97	#NULL!	2.4	5.4	36	38	1.08	72.3	11.4	6.1	#NULL!	0.71	0	0	0	0	0	2	1	6	6		#NULL!	#NULL!	0	#NULL!	0	0	#NULL!	#NULL!
2014808	1	25.69	1	0	0	34	1	2450	0	0	5.21	0	0	1	1	6.2	1	4	0	87	0	2.7	8.1	50	25	6.96	136.3	1.7	5.4	46.9	0.82	0	0	0	0	1	1	1	20	20	10.7	93	#NULL!	0	#NULL!	0	#NULL!	#NULL!	#NULL!
2016634	1	27.04	1	0	0	35	1	1300	0	0	3.78	0	0	1	1	1	1	4	0	#NULL!	#NULL!	2.22	5.7	30	25	0.42	58.1	13.8	5.8	#NULL!	#NULL!	0	0	0	0	1	0	0	15	12		#NULL!	#NULL!	0	#NULL!	0	#NULL!	#NULL!	#NULL!
21722	1	19.27	0	2	1	39	2	2400	0	0	3.68	0	0	1	1	1	1	2.5	0	#NULL!	#NULL!	0.66	7.9	34	50	0.2	7	37.1	14	48.34	#NULL!	1	0	0	0	0	2	1	25	25		#NULL!	1	1	0	0	0	0	0
2011006	1	21.43	0	0	0	34	1	2400	0	0	3.65	0	0	1	1	6.6	1	1.6	0	39	1	2.21	5.4	30	32	21	25	13.5	5.8	#NULL!	#NULL!	0	0	0	1	0	2	1	#NULL!	#NULL!		#NULL!	#NULL!	0	#NULL!	0	#NULL!	#NULL!	#NULL!
20840	1	29.86	1	0	0	31	1	2300	0	0	3.52	0	0	1	1	0.5	1	5	0	#NULL!	#NULL!	2.78	10.1	22	24.2	5.7	155.4	14.21	6.57	38.5	#NULL!	0	0	0	0	1	0	0	10	8	13.3 U/gHb	#NULL!	#NULL!	0	#NULL!	0	0	#NULL!	0
20894	1	28.09	1	0	0	34	1	2250	0	0	3.39	0	0	1	1	1.6	1	5	0	30	1	0.86	12.16	22	31	5.7	98	8.8	3.7	#NULL!	#NULL!	0	0	0	0	1	0	0	#NULL!	#NULL!		#NULL!	#NULL!	1	1	0	#NULL!	0	#NULL!
2016215	1	19.92	0	0	0	39	2	1900	0	0	3.1	0	0	1	1	18.6	0	3	0	97	#NULL!	1.32	6.1	37	30	0.37	0.7	30.5	26	46.19	0.86	1	1	1	0	0	2	1	3	3	202 U/md	100	1	1	0	0	1	#NULL!	#NULL!
2015564	1	26.12	1	1	1	29	1	2500	0	0	3.03	0	1	1	1	0.5	1	2	0	15	1	1.37	4.6	50	25	7.45	1	20.6	5.3	44.37	0.71	0	0	1	0	1	1	1	12	12	10.81	96	#NULL!	1	0	0	0	1	0
2015176	1	26.57	1	0	0	18	0	2400	0	0	2.9	0	0	1	1	6.6	1	3	0	39	1	1.4	9.3	14	39	11.2	7	11.4	5.5	48.33	#NULL!	0	0	0	0	1	1	1	12	12	15.4	#NULL!	#NULL!	1	0	0	0	0	0
2016661	1	25.06	1	0	0	51	3	2250	0	0	2.86	0	0	1	1	1.6	1	3.5	0	30	1	2.06	4.7	56	25	1.48	7	41.8	9.7	50.28	1.19	0	0	1	1	0	1	1	10	6	10.3	97	#NULL!	1	0	0	0	1	#NULL!
22195	1	20.45	0	8	1	40	2	2500	0	0	2.8	0	0	1	1	6.6	1	3	0	39	1	1.68	11.4	56	30	7.5	7	57	20.4	50.67	#NULL!	0	0	0	0	0	2	1	6	10	15.9	#NULL!	#NULL!	1	0	0	0	0	0
21059	1	26.12	1	0	0	42	2	2400	0	0	2.7	0	0	1	1	6.6	1	10.5	0	39	1	1.25	6.4	19.6	24.7	7.5	72.3	8.2	2.5	46	#NULL!	0	0	0	0	1	1	1	25	20	311 U/1012 RBC	#NULL!	#NULL!	1	0	0	0	0	0
2015130	1	33.56	2	0	0	40	2	2880	1	0	2.4	1	1	1	0	0.5	1	2	0	0	#NULL!	6	7.07	34	37	7.32	294.1	24.1	14.5	40.4	0.46	0	1	1	0	1	0	0	2	2		118	#NULL!	1	0	0	0	0	0
#NULL!	0	50.61	2	0	0	42	2	4950	2	#NULL!	#NULL!	1	#NULL!	#NULL!	#NULL!	#NULL!	#NULL!	#NULL!	#NULL!	#NULL!	#NULL!	#NULL!	#NULL!	#NULL!	#NULL!	#NULL!	#NULL!	#NULL!	#NULL!	#NULL!	#NULL!	#NULL!	#NULL!	#NULL!	#NULL!	1	0	0	#NULL!	#NULL!		#NULL!	#NULL!	#NULL!	#NULL!	#NULL!	#NULL!	#NULL!	#NULL!
#NULL!	0	31.02	2	0	0	35	1	4250	2	#NULL!	#NULL!	1	#NULL!	#NULL!	#NULL!	#NULL!	#NULL!	#NULL!	#NULL!	#NULL!	#NULL!	#NULL!	#NULL!	#NULL!	#NULL!	#NULL!	#NULL!	#NULL!	#NULL!	#NULL!	#NULL!	#NULL!	#NULL!	#NULL!	#NULL!	1	0	0	#NULL!	#NULL!		#NULL!	#NULL!	#NULL!	#NULL!	#NULL!	#NULL!	#NULL!	#NULL!
#NULL!	0	30.93	2	0	0	42	2	4500	2	#NULL!	#NULL!	1	#NULL!	#NULL!	#NULL!	#NULL!	#NULL!	#NULL!	#NULL!	#NULL!	#NULL!	#NULL!	#NULL!	#NULL!	#NULL!	#NULL!	#NULL!	#NULL!	#NULL!	#NULL!	#NULL!	#NULL!	#NULL!	#NULL!	#NULL!	1	0	0	#NULL!	#NULL!		#NULL!	#NULL!	#NULL!	#NULL!	#NULL!	#NULL!	#NULL!	#NULL!
#NULL!	0	30.86	2	0	0	35	1	4500	2	#NULL!	#NULL!	1	#NULL!	#NULL!	#NULL!	#NULL!	#NULL!	#NULL!	#NULL!	#NULL!	#NULL!	#NULL!	#NULL!	#NULL!	#NULL!	#NULL!	#NULL!	#NULL!	#NULL!	#NULL!	#NULL!	#NULL!	#NULL!	#NULL!	#NULL!	1	0	0	#NULL!	#NULL!		#NULL!	#NULL!	#NULL!	#NULL!	#NULL!	#NULL!	#NULL!	#NULL!
#NULL!	0	30.47	2	0	0	40	2	4250	2	#NULL!	#NULL!	1	#NULL!	#NULL!	#NULL!	#NULL!	#NULL!	#NULL!	#NULL!	#NULL!	#NULL!	#NULL!	#NULL!	#NULL!	#NULL!	#NULL!	#NULL!	#NULL!	#NULL!	#NULL!	#NULL!	#NULL!	#NULL!	#NULL!	#NULL!	1	0	0	#NULL!	#NULL!		#NULL!	#NULL!	#NULL!	#NULL!	#NULL!	#NULL!	#NULL!	#NULL!
#NULL!	0	29.54	1	0	0	38	2	4200	2	#NULL!	#NULL!	1	#NULL!	#NULL!	#NULL!	#NULL!	#NULL!	#NULL!	#NULL!	#NULL!	#NULL!	#NULL!	#NULL!	#NULL!	#NULL!	#NULL!	#NULL!	#NULL!	#NULL!	#NULL!	#NULL!	#NULL!	#NULL!	#NULL!	#NULL!	1	0	0	#NULL!	#NULL!		#NULL!	#NULL!	#NULL!	#NULL!	#NULL!	#NULL!	#NULL!	#NULL!
#NULL!	0	29.53	1	0	0	37	2	4200	2	#NULL!	#NULL!	1	#NULL!	#NULL!	#NULL!	#NULL!	#NULL!	#NULL!	#NULL!	#NULL!	#NULL!	#NULL!	#NULL!	#NULL!	#NULL!	#NULL!	#NULL!	#NULL!	#NULL!	#NULL!	#NULL!	#NULL!	#NULL!	#NULL!	#NULL!	1	0	0	#NULL!	#NULL!		#NULL!	#NULL!	#NULL!	#NULL!	#NULL!	#NULL!	#NULL!	#NULL!
#NULL!	0	29.32	1	0	0	36	2	5300	2	#NULL!	#NULL!	1	#NULL!	#NULL!	#NULL!	#NULL!	#NULL!	#NULL!	#NULL!	#NULL!	#NULL!	#NULL!	#NULL!	#NULL!	#NULL!	#NULL!	#NULL!	#NULL!	#NULL!	#NULL!	#NULL!	#NULL!	#NULL!	#NULL!	#NULL!	1	0	0	#NULL!	#NULL!		#NULL!	#NULL!	#NULL!	#NULL!	#NULL!	#NULL!	#NULL!	#NULL!
#NULL!	0	29.32	1	0	0	38	2	4950	2	#NULL!	#NULL!	1	#NULL!	#NULL!	#NULL!	#NULL!	#NULL!	#NULL!	#NULL!	#NULL!	#NULL!	#NULL!	#NULL!	#NULL!	#NULL!	#NULL!	#NULL!	#NULL!	#NULL!	#NULL!	#NULL!	#NULL!	#NULL!	#NULL!	#NULL!	1	0	0	#NULL!	#NULL!		#NULL!	#NULL!	#NULL!	#NULL!	#NULL!	#NULL!	#NULL!	#NULL!
#NULL!	0	29.22	1	0	0	37	2	4200	2	#NULL!	#NULL!	1	#NULL!	#NULL!	#NULL!	#NULL!	#NULL!	#NULL!	#NULL!	#NULL!	#NULL!	#NULL!	#NULL!	#NULL!	#NULL!	#NULL!	#NULL!	#NULL!	#NULL!	#NULL!	#NULL!	#NULL!	#NULL!	#NULL!	#NULL!	1	0	0	#NULL!	#NULL!		#NULL!	#NULL!	#NULL!	#NULL!	#NULL!	#NULL!	#NULL!	#NULL!
#NULL!	0	28.73	1	0	0	47	2	4200	2	#NULL!	#NULL!	1	#NULL!	#NULL!	#NULL!	#NULL!	#NULL!	#NULL!	#NULL!	#NULL!	#NULL!	#NULL!	#NULL!	#NULL!	#NULL!	#NULL!	#NULL!	#NULL!	#NULL!	#NULL!	#NULL!	#NULL!	#NULL!	#NULL!	#NULL!	1	0	0	#NULL!	#NULL!		#NULL!	#NULL!	#NULL!	#NULL!	#NULL!	#NULL!	#NULL!	#NULL!
#NULL!	0	28.6	1	0	0	26	1	4950	2	#NULL!	#NULL!	1	#NULL!	#NULL!	#NULL!	#NULL!	#NULL!	#NULL!	#NULL!	#NULL!	#NULL!	#NULL!	#NULL!	#NULL!	#NULL!	#NULL!	#NULL!	#NULL!	#NULL!	#NULL!	#NULL!	#NULL!	#NULL!	#NULL!	#NULL!	1	0	0	#NULL!	#NULL!		#NULL!	#NULL!	#NULL!	#NULL!	#NULL!	#NULL!	#NULL!	#NULL!
#NULL!	0	28.38	1	0	0	46	2	4500	2	#NULL!	#NULL!	1	#NULL!	#NULL!	#NULL!	#NULL!	#NULL!	#NULL!	#NULL!	#NULL!	#NULL!	#NULL!	#NULL!	#NULL!	#NULL!	#NULL!	#NULL!	#NULL!	#NULL!	#NULL!	#NULL!	#NULL!	#NULL!	#NULL!	#NULL!	1	0	0	#NULL!	#NULL!		#NULL!	#NULL!	#NULL!	#NULL!	#NULL!	#NULL!	#NULL!	#NULL!
#NULL!	0	28.37	1	0	0	34	1	4600	2	#NULL!	#NULL!	1	#NULL!	#NULL!	#NULL!	#NULL!	#NULL!	#NULL!	#NULL!	#NULL!	#NULL!	#NULL!	#NULL!	#NULL!	#NULL!	#NULL!	#NULL!	#NULL!	#NULL!	#NULL!	#NULL!	#NULL!	#NULL!	#NULL!	#NULL!	1	0	0	#NULL!	#NULL!		#NULL!	#NULL!	#NULL!	#NULL!	#NULL!	#NULL!	#NULL!	#NULL!
#NULL!	0	27.98	1	0	0	47	2	4500	2	#NULL!	#NULL!	1	#NULL!	#NULL!	#NULL!	#NULL!	#NULL!	#NULL!	#NULL!	#NULL!	#NULL!	#NULL!	#NULL!	#NULL!	#NULL!	#NULL!	#NULL!	#NULL!	#NULL!	#NULL!	#NULL!	#NULL!	#NULL!	#NULL!	#NULL!	1	0	0	#NULL!	#NULL!		#NULL!	#NULL!	#NULL!	#NULL!	#NULL!	#NULL!	#NULL!	#NULL!
#NULL!	0	27.78	1	0	0	33	1	4200	2	#NULL!	#NULL!	1	#NULL!	#NULL!	#NULL!	#NULL!	#NULL!	#NULL!	#NULL!	#NULL!	#NULL!	#NULL!	#NULL!	#NULL!	#NULL!	#NULL!	#NULL!	#NULL!	#NULL!	#NULL!	#NULL!	#NULL!	#NULL!	#NULL!	#NULL!	1	0	0	#NULL!	#NULL!		#NULL!	#NULL!	#NULL!	#NULL!	#NULL!	#NULL!	#NULL!	#NULL!
#NULL!	0	27.46	1	0	0	32	1	4200	2	#NULL!	#NULL!	1	#NULL!	#NULL!	#NULL!	#NULL!	#NULL!	#NULL!	#NULL!	#NULL!	#NULL!	#NULL!	#NULL!	#NULL!	#NULL!	#NULL!	#NULL!	#NULL!	#NULL!	#NULL!	#NULL!	#NULL!	#NULL!	#NULL!	#NULL!	1	0	0	#NULL!	#NULL!		#NULL!	#NULL!	#NULL!	#NULL!	#NULL!	#NULL!	#NULL!	#NULL!
#NULL!	0	27.13	1	0	0	36	2	4800	2	#NULL!	#NULL!	1	#NULL!	#NULL!	#NULL!	#NULL!	#NULL!	#NULL!	#NULL!	#NULL!	#NULL!	#NULL!	#NULL!	#NULL!	#NULL!	#NULL!	#NULL!	#NULL!	#NULL!	#NULL!	#NULL!	#NULL!	#NULL!	#NULL!	#NULL!	1	0	0	#NULL!	#NULL!		#NULL!	#NULL!	#NULL!	#NULL!	#NULL!	#NULL!	#NULL!	#NULL!
#NULL!	0	26.88	1	0	0	28	1	4200	2	#NULL!	#NULL!	1	#NULL!	#NULL!	#NULL!	#NULL!	#NULL!	#NULL!	#NULL!	#NULL!	#NULL!	#NULL!	#NULL!	#NULL!	#NULL!	#NULL!	#NULL!	#NULL!	#NULL!	#NULL!	#NULL!	#NULL!	#NULL!	#NULL!	#NULL!	1	0	0	#NULL!	#NULL!		#NULL!	#NULL!	#NULL!	#NULL!	#NULL!	#NULL!	#NULL!	#NULL!
#NULL!	0	26.83	1	0	0	40	2	4250	2	#NULL!	#NULL!	1	#NULL!	#NULL!	#NULL!	#NULL!	#NULL!	#NULL!	#NULL!	#NULL!	#NULL!	#NULL!	#NULL!	#NULL!	#NULL!	#NULL!	#NULL!	#NULL!	#NULL!	#NULL!	#NULL!	#NULL!	#NULL!	#NULL!	#NULL!	1	0	0	#NULL!	#NULL!		#NULL!	#NULL!	#NULL!	#NULL!	#NULL!	#NULL!	#NULL!	#NULL!
#NULL!	0	26.59	1	0	0	42	2	4800	2	#NULL!	#NULL!	1	#NULL!	#NULL!	#NULL!	#NULL!	#NULL!	#NULL!	#NULL!	#NULL!	#NULL!	#NULL!	#NULL!	#NULL!	#NULL!	#NULL!	#NULL!	#NULL!	#NULL!	#NULL!	#NULL!	#NULL!	#NULL!	#NULL!	#NULL!	1	0	0	#NULL!	#NULL!		#NULL!	#NULL!	#NULL!	#NULL!	#NULL!	#NULL!	#NULL!	#NULL!
#NULL!	0	26.57	1	0	0	37	2	4200	2	#NULL!	#NULL!	1	#NULL!	#NULL!	#NULL!	#NULL!	#NULL!	#NULL!	#NULL!	#NULL!	#NULL!	#NULL!	#NULL!	#NULL!	#NULL!	#NULL!	#NULL!	#NULL!	#NULL!	#NULL!	#NULL!	#NULL!	#NULL!	#NULL!	#NULL!	1	0	0	#NULL!	#NULL!		#NULL!	#NULL!	#NULL!	#NULL!	#NULL!	#NULL!	#NULL!	#NULL!
#NULL!	0	26.32	1	0	0	37	2	4200	2	#NULL!	#NULL!	1	#NULL!	#NULL!	#NULL!	#NULL!	#NULL!	#NULL!	#NULL!	#NULL!	#NULL!	#NULL!	#NULL!	#NULL!	#NULL!	#NULL!	#NULL!	#NULL!	#NULL!	#NULL!	#NULL!	#NULL!	#NULL!	#NULL!	#NULL!	1	0	0	#NULL!	#NULL!		#NULL!	#NULL!	#NULL!	#NULL!	#NULL!	#NULL!	#NULL!	#NULL!
#NULL!	0	26.32	1	0	0	32	1	4200	2	#NULL!	#NULL!	1	#NULL!	#NULL!	#NULL!	#NULL!	#NULL!	#NULL!	#NULL!	#NULL!	#NULL!	#NULL!	#NULL!	#NULL!	#NULL!	#NULL!	#NULL!	#NULL!	#NULL!	#NULL!	#NULL!	#NULL!	#NULL!	#NULL!	#NULL!	1	0	0	#NULL!	#NULL!		#NULL!	#NULL!	#NULL!	#NULL!	#NULL!	#NULL!	#NULL!	#NULL!
#NULL!	0	25.95	1	0	0	40	2	5300	2	#NULL!	#NULL!	1	#NULL!	#NULL!	#NULL!	#NULL!	#NULL!	#NULL!	#NULL!	#NULL!	#NULL!	#NULL!	#NULL!	#NULL!	#NULL!	#NULL!	#NULL!	#NULL!	#NULL!	#NULL!	#NULL!	#NULL!	#NULL!	#NULL!	#NULL!	1	0	0	#NULL!	#NULL!		#NULL!	#NULL!	#NULL!	#NULL!	#NULL!	#NULL!	#NULL!	#NULL!
#NULL!	0	25.62	1	0	0	39	2	4200	2	#NULL!	#NULL!	1	#NULL!	#NULL!	#NULL!	#NULL!	#NULL!	#NULL!	#NULL!	#NULL!	#NULL!	#NULL!	#NULL!	#NULL!	#NULL!	#NULL!	#NULL!	#NULL!	#NULL!	#NULL!	#NULL!	#NULL!	#NULL!	#NULL!	#NULL!	1	0	0	#NULL!	#NULL!		#NULL!	#NULL!	#NULL!	#NULL!	#NULL!	#NULL!	#NULL!	#NULL!
#NULL!	0	25.31	1	0	0	37	2	4200	2	#NULL!	#NULL!	1	#NULL!	#NULL!	#NULL!	#NULL!	#NULL!	#NULL!	#NULL!	#NULL!	#NULL!	#NULL!	#NULL!	#NULL!	#NULL!	#NULL!	#NULL!	#NULL!	#NULL!	#NULL!	#NULL!	#NULL!	#NULL!	#NULL!	#NULL!	1	0	0	#NULL!	#NULL!		#NULL!	#NULL!	#NULL!	#NULL!	#NULL!	#NULL!	#NULL!	#NULL!
#NULL!	0	25.25	1	0	0	36	2	4850	2	#NULL!	#NULL!	1	#NULL!	#NULL!	#NULL!	#NULL!	#NULL!	#NULL!	#NULL!	#NULL!	#NULL!	#NULL!	#NULL!	#NULL!	#NULL!	#NULL!	#NULL!	#NULL!	#NULL!	#NULL!	#NULL!	#NULL!	#NULL!	#NULL!	#NULL!	1	0	0	#NULL!	#NULL!		#NULL!	#NULL!	#NULL!	#NULL!	#NULL!	#NULL!	#NULL!	#NULL!
#NULL!	0	25.17	1	0	0	35	1	5300	2	#NULL!	#NULL!	1	#NULL!	#NULL!	#NULL!	#NULL!	#NULL!	#NULL!	#NULL!	#NULL!	#NULL!	#NULL!	#NULL!	#NULL!	#NULL!	#NULL!	#NULL!	#NULL!	#NULL!	#NULL!	#NULL!	#NULL!	#NULL!	#NULL!	#NULL!	1	0	0	#NULL!	#NULL!		#NULL!	#NULL!	#NULL!	#NULL!	#NULL!	#NULL!	#NULL!	#NULL!
#NULL!	0	24.98	0	0	0	40	2	4200	2	#NULL!	#NULL!	1	#NULL!	#NULL!	#NULL!	#NULL!	#NULL!	#NULL!	#NULL!	#NULL!	#NULL!	#NULL!	#NULL!	#NULL!	#NULL!	#NULL!	#NULL!	#NULL!	#NULL!	#NULL!	#NULL!	#NULL!	#NULL!	#NULL!	#NULL!	1	0	0	#NULL!	#NULL!		#NULL!	#NULL!	#NULL!	#NULL!	#NULL!	#NULL!	#NULL!	#NULL!
#NULL!	0	24.88	0	0	0	46	2	4200	2	#NULL!	#NULL!	1	#NULL!	#NULL!	#NULL!	#NULL!	#NULL!	#NULL!	#NULL!	#NULL!	#NULL!	#NULL!	#NULL!	#NULL!	#NULL!	#NULL!	#NULL!	#NULL!	#NULL!	#NULL!	#NULL!	#NULL!	#NULL!	#NULL!	#NULL!	1	0	0	#NULL!	#NULL!		#NULL!	#NULL!	#NULL!	#NULL!	#NULL!	#NULL!	#NULL!	#NULL!
#NULL!	0	24.84	0	0	0	41	2	4200	2	#NULL!	#NULL!	1	#NULL!	#NULL!	#NULL!	#NULL!	#NULL!	#NULL!	#NULL!	#NULL!	#NULL!	#NULL!	#NULL!	#NULL!	#NULL!	#NULL!	#NULL!	#NULL!	#NULL!	#NULL!	#NULL!	#NULL!	#NULL!	#NULL!	#NULL!	1	0	0	#NULL!	#NULL!		#NULL!	#NULL!	#NULL!	#NULL!	#NULL!	#NULL!	#NULL!	#NULL!
#NULL!	0	24.76	0	0	0	38	2	4900	2	#NULL!	#NULL!	1	#NULL!	#NULL!	#NULL!	#NULL!	#NULL!	#NULL!	#NULL!	#NULL!	#NULL!	#NULL!	#NULL!	#NULL!	#NULL!	#NULL!	#NULL!	#NULL!	#NULL!	#NULL!	#NULL!	#NULL!	#NULL!	#NULL!	#NULL!	1	0	0	#NULL!	#NULL!		#NULL!	#NULL!	#NULL!	#NULL!	#NULL!	#NULL!	#NULL!	#NULL!
#NULL!	0	24.07	0	0	0	34	1	4500	2	#NULL!	#NULL!	1	#NULL!	#NULL!	#NULL!	#NULL!	#NULL!	#NULL!	#NULL!	#NULL!	#NULL!	#NULL!	#NULL!	#NULL!	#NULL!	#NULL!	#NULL!	#NULL!	#NULL!	#NULL!	#NULL!	#NULL!	#NULL!	#NULL!	#NULL!	1	0	0	#NULL!	#NULL!		#NULL!	#NULL!	#NULL!	#NULL!	#NULL!	#NULL!	#NULL!	#NULL!
#NULL!	0	23.99	0	0	0	32	1	4850	2	#NULL!	#NULL!	1	#NULL!	#NULL!	#NULL!	#NULL!	#NULL!	#NULL!	#NULL!	#NULL!	#NULL!	#NULL!	#NULL!	#NULL!	#NULL!	#NULL!	#NULL!	#NULL!	#NULL!	#NULL!	#NULL!	#NULL!	#NULL!	#NULL!	#NULL!	1	0	0	#NULL!	#NULL!		#NULL!	#NULL!	#NULL!	#NULL!	#NULL!	#NULL!	#NULL!	#NULL!
#NULL!	0	23.67	0	0	0	35	1	4200	2	#NULL!	#NULL!	1	#NULL!	#NULL!	#NULL!	#NULL!	#NULL!	#NULL!	#NULL!	#NULL!	#NULL!	#NULL!	#NULL!	#NULL!	#NULL!	#NULL!	#NULL!	#NULL!	#NULL!	#NULL!	#NULL!	#NULL!	#NULL!	#NULL!	#NULL!	1	0	0	#NULL!	#NULL!		#NULL!	#NULL!	#NULL!	#NULL!	#NULL!	#NULL!	#NULL!	#NULL!
#NULL!	0	22.05	0	0	0	42	2	4200	2	#NULL!	#NULL!	1	#NULL!	#NULL!	#NULL!	#NULL!	#NULL!	#NULL!	#NULL!	#NULL!	#NULL!	#NULL!	#NULL!	#NULL!	#NULL!	#NULL!	#NULL!	#NULL!	#NULL!	#NULL!	#NULL!	#NULL!	#NULL!	#NULL!	#NULL!	1	0	0	#NULL!	#NULL!		#NULL!	#NULL!	#NULL!	#NULL!	#NULL!	#NULL!	#NULL!	#NULL!
#NULL!	0	20.75	0	0	0	32	1	4400	2	#NULL!	#NULL!	1	#NULL!	#NULL!	#NULL!	#NULL!	#NULL!	#NULL!	#NULL!	#NULL!	#NULL!	#NULL!	#NULL!	#NULL!	#NULL!	#NULL!	#NULL!	#NULL!	#NULL!	#NULL!	#NULL!	#NULL!	#NULL!	#NULL!	#NULL!	1	0	0	#NULL!	#NULL!		#NULL!	#NULL!	#NULL!	#NULL!	#NULL!	#NULL!	#NULL!	#NULL!
#NULL!	0	19.75	0	0	0	40	2	4200	2	#NULL!	#NULL!	1	#NULL!	#NULL!	#NULL!	#NULL!	#NULL!	#NULL!	#NULL!	#NULL!	#NULL!	#NULL!	#NULL!	#NULL!	#NULL!	#NULL!	#NULL!	#NULL!	#NULL!	#NULL!	#NULL!	#NULL!	#NULL!	#NULL!	#NULL!	1	0	0	#NULL!	#NULL!		#NULL!	#NULL!	#NULL!	#NULL!	#NULL!	#NULL!	#NULL!	#NULL!
#NULL!	0	18.12	0	0	0	45	2	5300	2	#NULL!	#NULL!	1	#NULL!	#NULL!	#NULL!	#NULL!	#NULL!	#NULL!	#NULL!	#NULL!	#NULL!	#NULL!	#NULL!	#NULL!	#NULL!	#NULL!	#NULL!	#NULL!	#NULL!	#NULL!	#NULL!	#NULL!	#NULL!	#NULL!	#NULL!	1	0	0	#NULL!	#NULL!		#NULL!	#NULL!	#NULL!	#NULL!	#NULL!	#NULL!	#NULL!	#NULL!
#NULL!	0	26.32	1	0	0	35	1	4500	2	#NULL!	#NULL!	1	#NULL!	#NULL!	#NULL!	#NULL!	#NULL!	#NULL!	#NULL!	#NULL!	#NULL!	#NULL!	#NULL!	#NULL!	#NULL!	#NULL!	#NULL!	#NULL!	#NULL!	#NULL!	#NULL!	#NULL!	#NULL!	#NULL!	#NULL!	1	0	0	#NULL!	#NULL!		#NULL!	#NULL!	#NULL!	#NULL!	#NULL!	#NULL!	#NULL!	#NULL!
#NULL!	0	21.84	0	0	0	42	2	4300	2	#NULL!	#NULL!	1	#NULL!	#NULL!	#NULL!	#NULL!	#NULL!	#NULL!	#NULL!	#NULL!	#NULL!	#NULL!	#NULL!	#NULL!	#NULL!	#NULL!	#NULL!	#NULL!	#NULL!	#NULL!	#NULL!	#NULL!	#NULL!	#NULL!	#NULL!	1	0	0	#NULL!	#NULL!		#NULL!	#NULL!	#NULL!	#NULL!	#NULL!	#NULL!	#NULL!	#NULL!
#NULL!	0	21.56	0	0	0	47	2	5140	2	#NULL!	#NULL!	1	#NULL!	#NULL!	#NULL!	#NULL!	#NULL!	#NULL!	#NULL!	#NULL!	#NULL!	#NULL!	#NULL!	#NULL!	#NULL!	#NULL!	#NULL!	#NULL!	#NULL!	#NULL!	#NULL!	#NULL!	#NULL!	#NULL!	#NULL!	1	0	0	#NULL!	#NULL!		#NULL!	#NULL!	#NULL!	#NULL!	#NULL!	#NULL!	#NULL!	#NULL!
#NULL!	0	28.6	1	1	1	42	2	3500	1	#NULL!	#NULL!	1	#NULL!	#NULL!	#NULL!	#NULL!	#NULL!	#NULL!	#NULL!	#NULL!	#NULL!	#NULL!	#NULL!	#NULL!	#NULL!	#NULL!	#NULL!	#NULL!	#NULL!	#NULL!	#NULL!	#NULL!	#NULL!	#NULL!	#NULL!	1	2	1	#NULL!	#NULL!		#NULL!	#NULL!	#NULL!	#NULL!	#NULL!	#NULL!	#NULL!	#NULL!
#NULL!	0	28.09	1	1	1	47	2	3600	1	#NULL!	#NULL!	1	#NULL!	#NULL!	#NULL!	#NULL!	#NULL!	#NULL!	#NULL!	#NULL!	#NULL!	#NULL!	#NULL!	#NULL!	#NULL!	#NULL!	#NULL!	#NULL!	#NULL!	#NULL!	#NULL!	#NULL!	#NULL!	#NULL!	#NULL!	1	2	1	#NULL!	#NULL!		#NULL!	#NULL!	#NULL!	#NULL!	#NULL!	#NULL!	#NULL!	#NULL!
#NULL!	0	26.17	1	1	1	31	1	3500	1	#NULL!	#NULL!	1	#NULL!	#NULL!	#NULL!	#NULL!	#NULL!	#NULL!	#NULL!	#NULL!	#NULL!	#NULL!	#NULL!	#NULL!	#NULL!	#NULL!	#NULL!	#NULL!	#NULL!	#NULL!	#NULL!	#NULL!	#NULL!	#NULL!	#NULL!	0	2	1	#NULL!	#NULL!		#NULL!	#NULL!	#NULL!	#NULL!	#NULL!	#NULL!	#NULL!	#NULL!
#NULL!	0	26.12	1	1	1	35	1	2850	1	#NULL!	#NULL!	1	#NULL!	#NULL!	#NULL!	#NULL!	#NULL!	#NULL!	#NULL!	#NULL!	#NULL!	#NULL!	#NULL!	#NULL!	#NULL!	#NULL!	#NULL!	#NULL!	#NULL!	#NULL!	#NULL!	#NULL!	#NULL!	#NULL!	#NULL!	0	2	1	#NULL!	#NULL!		#NULL!	#NULL!	#NULL!	#NULL!	#NULL!	#NULL!	#NULL!	#NULL!
#NULL!	0	26.06	1	2	1	41	2	3400	1	#NULL!	#NULL!	1	#NULL!	#NULL!	#NULL!	#NULL!	#NULL!	#NULL!	#NULL!	#NULL!	#NULL!	#NULL!	#NULL!	#NULL!	#NULL!	#NULL!	#NULL!	#NULL!	#NULL!	#NULL!	#NULL!	#NULL!	#NULL!	#NULL!	#NULL!	0	2	1	#NULL!	#NULL!		#NULL!	#NULL!	#NULL!	#NULL!	#NULL!	#NULL!	#NULL!	#NULL!
#NULL!	0	28.73	1	0	0	29	1	3100	1	#NULL!	#NULL!	1	#NULL!	#NULL!	#NULL!	#NULL!	#NULL!	#NULL!	#NULL!	#NULL!	#NULL!	#NULL!	#NULL!	#NULL!	#NULL!	#NULL!	#NULL!	#NULL!	#NULL!	#NULL!	#NULL!	#NULL!	#NULL!	#NULL!	#NULL!	1	2	1	#NULL!	#NULL!		#NULL!	#NULL!	#NULL!	#NULL!	#NULL!	#NULL!	#NULL!	#NULL!
#NULL!	0	28.6	1	3	0	40	2	4000	1	#NULL!	#NULL!	1	#NULL!	#NULL!	#NULL!	#NULL!	#NULL!	#NULL!	#NULL!	#NULL!	#NULL!	#NULL!	#NULL!	#NULL!	#NULL!	#NULL!	#NULL!	#NULL!	#NULL!	#NULL!	#NULL!	#NULL!	#NULL!	#NULL!	#NULL!	1	2	1	#NULL!	#NULL!		#NULL!	#NULL!	#NULL!	#NULL!	#NULL!	#NULL!	#NULL!	#NULL!
#NULL!	0	28.41	1	0	0	30	1	3950	1	#NULL!	#NULL!	1	#NULL!	#NULL!	#NULL!	#NULL!	#NULL!	#NULL!	#NULL!	#NULL!	#NULL!	#NULL!	#NULL!	#NULL!	#NULL!	#NULL!	#NULL!	#NULL!	#NULL!	#NULL!	#NULL!	#NULL!	#NULL!	#NULL!	#NULL!	1	2	1	#NULL!	#NULL!		#NULL!	#NULL!	#NULL!	#NULL!	#NULL!	#NULL!	#NULL!	#NULL!
#NULL!	0	28.41	1	0	0	41	2	3400	1	#NULL!	#NULL!	1	#NULL!	#NULL!	#NULL!	#NULL!	#NULL!	#NULL!	#NULL!	#NULL!	#NULL!	#NULL!	#NULL!	#NULL!	#NULL!	#NULL!	#NULL!	#NULL!	#NULL!	#NULL!	#NULL!	#NULL!	#NULL!	#NULL!	#NULL!	1	2	1	#NULL!	#NULL!		#NULL!	#NULL!	#NULL!	#NULL!	#NULL!	#NULL!	#NULL!	#NULL!
#NULL!	0	28.41	1	0	0	33	1	3200	1	#NULL!	#NULL!	1	#NULL!	#NULL!	#NULL!	#NULL!	#NULL!	#NULL!	#NULL!	#NULL!	#NULL!	#NULL!	#NULL!	#NULL!	#NULL!	#NULL!	#NULL!	#NULL!	#NULL!	#NULL!	#NULL!	#NULL!	#NULL!	#NULL!	#NULL!	1	2	1	#NULL!	#NULL!		#NULL!	#NULL!	#NULL!	#NULL!	#NULL!	#NULL!	#NULL!	#NULL!
#NULL!	0	28.37	1	0	0	33	1	3250	1	#NULL!	#NULL!	1	#NULL!	#NULL!	#NULL!	#NULL!	#NULL!	#NULL!	#NULL!	#NULL!	#NULL!	#NULL!	#NULL!	#NULL!	#NULL!	#NULL!	#NULL!	#NULL!	#NULL!	#NULL!	#NULL!	#NULL!	#NULL!	#NULL!	#NULL!	1	2	1	#NULL!	#NULL!		#NULL!	#NULL!	#NULL!	#NULL!	#NULL!	#NULL!	#NULL!	#NULL!
#NULL!	0	28.09	1	0	0	45	2	3470	1	#NULL!	#NULL!	1	#NULL!	#NULL!	#NULL!	#NULL!	#NULL!	#NULL!	#NULL!	#NULL!	#NULL!	#NULL!	#NULL!	#NULL!	#NULL!	#NULL!	#NULL!	#NULL!	#NULL!	#NULL!	#NULL!	#NULL!	#NULL!	#NULL!	#NULL!	1	2	1	#NULL!	#NULL!		#NULL!	#NULL!	#NULL!	#NULL!	#NULL!	#NULL!	#NULL!	#NULL!
#NULL!	0	27.78	1	0	0	42	2	3400	1	#NULL!	#NULL!	1	#NULL!	#NULL!	#NULL!	#NULL!	#NULL!	#NULL!	#NULL!	#NULL!	#NULL!	#NULL!	#NULL!	#NULL!	#NULL!	#NULL!	#NULL!	#NULL!	#NULL!	#NULL!	#NULL!	#NULL!	#NULL!	#NULL!	#NULL!	1	2	1	#NULL!	#NULL!		#NULL!	#NULL!	#NULL!	#NULL!	#NULL!	#NULL!	#NULL!	#NULL!
#NULL!	0	27.78	1	0	0	37	2	3200	1	#NULL!	#NULL!	1	#NULL!	#NULL!	#NULL!	#NULL!	#NULL!	#NULL!	#NULL!	#NULL!	#NULL!	#NULL!	#NULL!	#NULL!	#NULL!	#NULL!	#NULL!	#NULL!	#NULL!	#NULL!	#NULL!	#NULL!	#NULL!	#NULL!	#NULL!	1	2	1	#NULL!	#NULL!		#NULL!	#NULL!	#NULL!	#NULL!	#NULL!	#NULL!	#NULL!	#NULL!
#NULL!	0	27.76	1	0	0	31	1	3300	1	#NULL!	#NULL!	1	#NULL!	#NULL!	#NULL!	#NULL!	#NULL!	#NULL!	#NULL!	#NULL!	#NULL!	#NULL!	#NULL!	#NULL!	#NULL!	#NULL!	#NULL!	#NULL!	#NULL!	#NULL!	#NULL!	#NULL!	#NULL!	#NULL!	#NULL!	1	2	1	#NULL!	#NULL!		#NULL!	#NULL!	#NULL!	#NULL!	#NULL!	#NULL!	#NULL!	#NULL!
#NULL!	0	27.7	1	0	0	35	1	3000	1	#NULL!	#NULL!	1	#NULL!	#NULL!	#NULL!	#NULL!	#NULL!	#NULL!	#NULL!	#NULL!	#NULL!	#NULL!	#NULL!	#NULL!	#NULL!	#NULL!	#NULL!	#NULL!	#NULL!	#NULL!	#NULL!	#NULL!	#NULL!	#NULL!	#NULL!	1	2	1	#NULL!	#NULL!		#NULL!	#NULL!	#NULL!	#NULL!	#NULL!	#NULL!	#NULL!	#NULL!
#NULL!	0	27.45	1	0	0	37	2	3200	1	#NULL!	#NULL!	1	#NULL!	#NULL!	#NULL!	#NULL!	#NULL!	#NULL!	#NULL!	#NULL!	#NULL!	#NULL!	#NULL!	#NULL!	#NULL!	#NULL!	#NULL!	#NULL!	#NULL!	#NULL!	#NULL!	#NULL!	#NULL!	#NULL!	#NULL!	1	2	1	#NULL!	#NULL!		#NULL!	#NULL!	#NULL!	#NULL!	#NULL!	#NULL!	#NULL!	#NULL!
#NULL!	0	27.44	1	0	0	32	1	3200	1	#NULL!	#NULL!	1	#NULL!	#NULL!	#NULL!	#NULL!	#NULL!	#NULL!	#NULL!	#NULL!	#NULL!	#NULL!	#NULL!	#NULL!	#NULL!	#NULL!	#NULL!	#NULL!	#NULL!	#NULL!	#NULL!	#NULL!	#NULL!	#NULL!	#NULL!	1	2	1	#NULL!	#NULL!		#NULL!	#NULL!	#NULL!	#NULL!	#NULL!	#NULL!	#NULL!	#NULL!
#NULL!	0	27.22	1	0	0	46	2	3810	1	#NULL!	#NULL!	1	#NULL!	#NULL!	#NULL!	#NULL!	#NULL!	#NULL!	#NULL!	#NULL!	#NULL!	#NULL!	#NULL!	#NULL!	#NULL!	#NULL!	#NULL!	#NULL!	#NULL!	#NULL!	#NULL!	#NULL!	#NULL!	#NULL!	#NULL!	1	2	1	#NULL!	#NULL!		#NULL!	#NULL!	#NULL!	#NULL!	#NULL!	#NULL!	#NULL!	#NULL!
#NULL!	0	27.17	1	0	0	45	2	3200	1	#NULL!	#NULL!	1	#NULL!	#NULL!	#NULL!	#NULL!	#NULL!	#NULL!	#NULL!	#NULL!	#NULL!	#NULL!	#NULL!	#NULL!	#NULL!	#NULL!	#NULL!	#NULL!	#NULL!	#NULL!	#NULL!	#NULL!	#NULL!	#NULL!	#NULL!	1	2	1	#NULL!	#NULL!		#NULL!	#NULL!	#NULL!	#NULL!	#NULL!	#NULL!	#NULL!	#NULL!
#NULL!	0	27.15	1	0	0	34	1	3000	1	#NULL!	#NULL!	1	#NULL!	#NULL!	#NULL!	#NULL!	#NULL!	#NULL!	#NULL!	#NULL!	#NULL!	#NULL!	#NULL!	#NULL!	#NULL!	#NULL!	#NULL!	#NULL!	#NULL!	#NULL!	#NULL!	#NULL!	#NULL!	#NULL!	#NULL!	1	2	1	#NULL!	#NULL!		#NULL!	#NULL!	#NULL!	#NULL!	#NULL!	#NULL!	#NULL!	#NULL!
#NULL!	0	27.14	1	0	0	35	1	3600	1	#NULL!	#NULL!	1	#NULL!	#NULL!	#NULL!	#NULL!	#NULL!	#NULL!	#NULL!	#NULL!	#NULL!	#NULL!	#NULL!	#NULL!	#NULL!	#NULL!	#NULL!	#NULL!	#NULL!	#NULL!	#NULL!	#NULL!	#NULL!	#NULL!	#NULL!	1	2	1	#NULL!	#NULL!		#NULL!	#NULL!	#NULL!	#NULL!	#NULL!	#NULL!	#NULL!	#NULL!
#NULL!	0	27.04	1	0	0	39	2	3300	1	#NULL!	#NULL!	1	#NULL!	#NULL!	#NULL!	#NULL!	#NULL!	#NULL!	#NULL!	#NULL!	#NULL!	#NULL!	#NULL!	#NULL!	#NULL!	#NULL!	#NULL!	#NULL!	#NULL!	#NULL!	#NULL!	#NULL!	#NULL!	#NULL!	#NULL!	1	2	1	#NULL!	#NULL!		#NULL!	#NULL!	#NULL!	#NULL!	#NULL!	#NULL!	#NULL!	#NULL!
#NULL!	0	27.04	1	0	0	38	2	3800	1	#NULL!	#NULL!	1	#NULL!	#NULL!	#NULL!	#NULL!	#NULL!	#NULL!	#NULL!	#NULL!	#NULL!	#NULL!	#NULL!	#NULL!	#NULL!	#NULL!	#NULL!	#NULL!	#NULL!	#NULL!	#NULL!	#NULL!	#NULL!	#NULL!	#NULL!	1	2	1	#NULL!	#NULL!		#NULL!	#NULL!	#NULL!	#NULL!	#NULL!	#NULL!	#NULL!	#NULL!
#NULL!	0	26.99	1	0	0	32	1	3850	1	#NULL!	#NULL!	1	#NULL!	#NULL!	#NULL!	#NULL!	#NULL!	#NULL!	#NULL!	#NULL!	#NULL!	#NULL!	#NULL!	#NULL!	#NULL!	#NULL!	#NULL!	#NULL!	#NULL!	#NULL!	#NULL!	#NULL!	#NULL!	#NULL!	#NULL!	1	2	1	#NULL!	#NULL!		#NULL!	#NULL!	#NULL!	#NULL!	#NULL!	#NULL!	#NULL!	#NULL!
#NULL!	0	26.88	1	0	0	41	2	3000	1	#NULL!	#NULL!	1	#NULL!	#NULL!	#NULL!	#NULL!	#NULL!	#NULL!	#NULL!	#NULL!	#NULL!	#NULL!	#NULL!	#NULL!	#NULL!	#NULL!	#NULL!	#NULL!	#NULL!	#NULL!	#NULL!	#NULL!	#NULL!	#NULL!	#NULL!	1	2	1	#NULL!	#NULL!		#NULL!	#NULL!	#NULL!	#NULL!	#NULL!	#NULL!	#NULL!	#NULL!
#NULL!	0	26.87	1	0	0	43	2	3810	1	#NULL!	#NULL!	1	#NULL!	#NULL!	#NULL!	#NULL!	#NULL!	#NULL!	#NULL!	#NULL!	#NULL!	#NULL!	#NULL!	#NULL!	#NULL!	#NULL!	#NULL!	#NULL!	#NULL!	#NULL!	#NULL!	#NULL!	#NULL!	#NULL!	#NULL!	0	2	1	#NULL!	#NULL!		#NULL!	#NULL!	#NULL!	#NULL!	#NULL!	#NULL!	#NULL!	#NULL!
#NULL!	0	26.78	1	0	0	36	2	3300	1	#NULL!	#NULL!	1	#NULL!	#NULL!	#NULL!	#NULL!	#NULL!	#NULL!	#NULL!	#NULL!	#NULL!	#NULL!	#NULL!	#NULL!	#NULL!	#NULL!	#NULL!	#NULL!	#NULL!	#NULL!	#NULL!	#NULL!	#NULL!	#NULL!	#NULL!	0	2	1	#NULL!	#NULL!		#NULL!	#NULL!	#NULL!	#NULL!	#NULL!	#NULL!	#NULL!	#NULL!
#NULL!	0	26.73	1	0	0	30	1	3800	1	#NULL!	#NULL!	1	#NULL!	#NULL!	#NULL!	#NULL!	#NULL!	#NULL!	#NULL!	#NULL!	#NULL!	#NULL!	#NULL!	#NULL!	#NULL!	#NULL!	#NULL!	#NULL!	#NULL!	#NULL!	#NULL!	#NULL!	#NULL!	#NULL!	#NULL!	0	2	1	#NULL!	#NULL!		#NULL!	#NULL!	#NULL!	#NULL!	#NULL!	#NULL!	#NULL!	#NULL!
#NULL!	0	26.73	1	0	0	39	2	3300	1	#NULL!	#NULL!	1	#NULL!	#NULL!	#NULL!	#NULL!	#NULL!	#NULL!	#NULL!	#NULL!	#NULL!	#NULL!	#NULL!	#NULL!	#NULL!	#NULL!	#NULL!	#NULL!	#NULL!	#NULL!	#NULL!	#NULL!	#NULL!	#NULL!	#NULL!	0	2	1	#NULL!	#NULL!		#NULL!	#NULL!	#NULL!	#NULL!	#NULL!	#NULL!	#NULL!	#NULL!
#NULL!	0	26.73	1	0	0	32	1	3800	1	#NULL!	#NULL!	1	#NULL!	#NULL!	#NULL!	#NULL!	#NULL!	#NULL!	#NULL!	#NULL!	#NULL!	#NULL!	#NULL!	#NULL!	#NULL!	#NULL!	#NULL!	#NULL!	#NULL!	#NULL!	#NULL!	#NULL!	#NULL!	#NULL!	#NULL!	0	2	1	#NULL!	#NULL!		#NULL!	#NULL!	#NULL!	#NULL!	#NULL!	#NULL!	#NULL!	#NULL!
#NULL!	0	26.64	1	0	0	34	1	3800	1	#NULL!	#NULL!	1	#NULL!	#NULL!	#NULL!	#NULL!	#NULL!	#NULL!	#NULL!	#NULL!	#NULL!	#NULL!	#NULL!	#NULL!	#NULL!	#NULL!	#NULL!	#NULL!	#NULL!	#NULL!	#NULL!	#NULL!	#NULL!	#NULL!	#NULL!	0	2	1	#NULL!	#NULL!		#NULL!	#NULL!	#NULL!	#NULL!	#NULL!	#NULL!	#NULL!	#NULL!
#NULL!	0	26.6	1	0	0	37	2	3500	1	#NULL!	#NULL!	1	#NULL!	#NULL!	#NULL!	#NULL!	#NULL!	#NULL!	#NULL!	#NULL!	#NULL!	#NULL!	#NULL!	#NULL!	#NULL!	#NULL!	#NULL!	#NULL!	#NULL!	#NULL!	#NULL!	#NULL!	#NULL!	#NULL!	#NULL!	0	2	1	#NULL!	#NULL!		#NULL!	#NULL!	#NULL!	#NULL!	#NULL!	#NULL!	#NULL!	#NULL!
#NULL!	0	26.58	1	0	0	37	2	3800	1	#NULL!	#NULL!	1	#NULL!	#NULL!	#NULL!	#NULL!	#NULL!	#NULL!	#NULL!	#NULL!	#NULL!	#NULL!	#NULL!	#NULL!	#NULL!	#NULL!	#NULL!	#NULL!	#NULL!	#NULL!	#NULL!	#NULL!	#NULL!	#NULL!	#NULL!	0	2	1	#NULL!	#NULL!		#NULL!	#NULL!	#NULL!	#NULL!	#NULL!	#NULL!	#NULL!	#NULL!
#NULL!	0	26.57	1	0	0	41	2	3100	1	#NULL!	#NULL!	1	#NULL!	#NULL!	#NULL!	#NULL!	#NULL!	#NULL!	#NULL!	#NULL!	#NULL!	#NULL!	#NULL!	#NULL!	#NULL!	#NULL!	#NULL!	#NULL!	#NULL!	#NULL!	#NULL!	#NULL!	#NULL!	#NULL!	#NULL!	0	2	1	#NULL!	#NULL!		#NULL!	#NULL!	#NULL!	#NULL!	#NULL!	#NULL!	#NULL!	#NULL!
#NULL!	0	26.47	1	0	0	36	2	3000	1	#NULL!	#NULL!	1	#NULL!	#NULL!	#NULL!	#NULL!	#NULL!	#NULL!	#NULL!	#NULL!	#NULL!	#NULL!	#NULL!	#NULL!	#NULL!	#NULL!	#NULL!	#NULL!	#NULL!	#NULL!	#NULL!	#NULL!	#NULL!	#NULL!	#NULL!	0	2	1	#NULL!	#NULL!		#NULL!	#NULL!	#NULL!	#NULL!	#NULL!	#NULL!	#NULL!	#NULL!
#NULL!	0	26.42	1	0	0	31	1	3900	1	#NULL!	#NULL!	1	#NULL!	#NULL!	#NULL!	#NULL!	#NULL!	#NULL!	#NULL!	#NULL!	#NULL!	#NULL!	#NULL!	#NULL!	#NULL!	#NULL!	#NULL!	#NULL!	#NULL!	#NULL!	#NULL!	#NULL!	#NULL!	#NULL!	#NULL!	0	2	1	#NULL!	#NULL!		#NULL!	#NULL!	#NULL!	#NULL!	#NULL!	#NULL!	#NULL!	#NULL!
#NULL!	0	26.42	1	0	0	34	1	3500	1	#NULL!	#NULL!	1	#NULL!	#NULL!	#NULL!	#NULL!	#NULL!	#NULL!	#NULL!	#NULL!	#NULL!	#NULL!	#NULL!	#NULL!	#NULL!	#NULL!	#NULL!	#NULL!	#NULL!	#NULL!	#NULL!	#NULL!	#NULL!	#NULL!	#NULL!	0	2	1	#NULL!	#NULL!		#NULL!	#NULL!	#NULL!	#NULL!	#NULL!	#NULL!	#NULL!	#NULL!
#NULL!	0	26.29	1	0	0	41	2	3800	1	#NULL!	#NULL!	1	#NULL!	#NULL!	#NULL!	#NULL!	#NULL!	#NULL!	#NULL!	#NULL!	#NULL!	#NULL!	#NULL!	#NULL!	#NULL!	#NULL!	#NULL!	#NULL!	#NULL!	#NULL!	#NULL!	#NULL!	#NULL!	#NULL!	#NULL!	0	2	1	#NULL!	#NULL!		#NULL!	#NULL!	#NULL!	#NULL!	#NULL!	#NULL!	#NULL!	#NULL!
#NULL!	0	26.22	1	0	0	42	2	3800	1	#NULL!	#NULL!	1	#NULL!	#NULL!	#NULL!	#NULL!	#NULL!	#NULL!	#NULL!	#NULL!	#NULL!	#NULL!	#NULL!	#NULL!	#NULL!	#NULL!	#NULL!	#NULL!	#NULL!	#NULL!	#NULL!	#NULL!	#NULL!	#NULL!	#NULL!	0	2	1	#NULL!	#NULL!		#NULL!	#NULL!	#NULL!	#NULL!	#NULL!	#NULL!	#NULL!	#NULL!
#NULL!	0	26.22	1	0	0	32	1	3500	1	#NULL!	#NULL!	1	#NULL!	#NULL!	#NULL!	#NULL!	#NULL!	#NULL!	#NULL!	#NULL!	#NULL!	#NULL!	#NULL!	#NULL!	#NULL!	#NULL!	#NULL!	#NULL!	#NULL!	#NULL!	#NULL!	#NULL!	#NULL!	#NULL!	#NULL!	0	2	1	#NULL!	#NULL!		#NULL!	#NULL!	#NULL!	#NULL!	#NULL!	#NULL!	#NULL!	#NULL!
#NULL!	0	26.2	1	0	0	33	1	3000	1	#NULL!	#NULL!	1	#NULL!	#NULL!	#NULL!	#NULL!	#NULL!	#NULL!	#NULL!	#NULL!	#NULL!	#NULL!	#NULL!	#NULL!	#NULL!	#NULL!	#NULL!	#NULL!	#NULL!	#NULL!	#NULL!	#NULL!	#NULL!	#NULL!	#NULL!	0	2	1	#NULL!	#NULL!		#NULL!	#NULL!	#NULL!	#NULL!	#NULL!	#NULL!	#NULL!	#NULL!
#NULL!	0	26.12	1	0	0	40	2	3500	1	#NULL!	#NULL!	1	#NULL!	#NULL!	#NULL!	#NULL!	#NULL!	#NULL!	#NULL!	#NULL!	#NULL!	#NULL!	#NULL!	#NULL!	#NULL!	#NULL!	#NULL!	#NULL!	#NULL!	#NULL!	#NULL!	#NULL!	#NULL!	#NULL!	#NULL!	0	2	1	#NULL!	#NULL!		#NULL!	#NULL!	#NULL!	#NULL!	#NULL!	#NULL!	#NULL!	#NULL!
#NULL!	0	26.09	1	0	0	31	1	3300	1	#NULL!	#NULL!	1	#NULL!	#NULL!	#NULL!	#NULL!	#NULL!	#NULL!	#NULL!	#NULL!	#NULL!	#NULL!	#NULL!	#NULL!	#NULL!	#NULL!	#NULL!	#NULL!	#NULL!	#NULL!	#NULL!	#NULL!	#NULL!	#NULL!	#NULL!	0	2	1	#NULL!	#NULL!		#NULL!	#NULL!	#NULL!	#NULL!	#NULL!	#NULL!	#NULL!	#NULL!
#NULL!	0	26.06	1	0	0	39	2	3400	1	#NULL!	#NULL!	1	#NULL!	#NULL!	#NULL!	#NULL!	#NULL!	#NULL!	#NULL!	#NULL!	#NULL!	#NULL!	#NULL!	#NULL!	#NULL!	#NULL!	#NULL!	#NULL!	#NULL!	#NULL!	#NULL!	#NULL!	#NULL!	#NULL!	#NULL!	0	2	1	#NULL!	#NULL!		#NULL!	#NULL!	#NULL!	#NULL!	#NULL!	#NULL!	#NULL!	#NULL!
#NULL!	0	26.06	1	0	0	31	1	3200	1	#NULL!	#NULL!	1	#NULL!	#NULL!	#NULL!	#NULL!	#NULL!	#NULL!	#NULL!	#NULL!	#NULL!	#NULL!	#NULL!	#NULL!	#NULL!	#NULL!	#NULL!	#NULL!	#NULL!	#NULL!	#NULL!	#NULL!	#NULL!	#NULL!	#NULL!	0	2	1	#NULL!	#NULL!		#NULL!	#NULL!	#NULL!	#NULL!	#NULL!	#NULL!	#NULL!	#NULL!
#NULL!	0	26.06	1	0	0	32	1	3000	1	#NULL!	#NULL!	1	#NULL!	#NULL!	#NULL!	#NULL!	#NULL!	#NULL!	#NULL!	#NULL!	#NULL!	#NULL!	#NULL!	#NULL!	#NULL!	#NULL!	#NULL!	#NULL!	#NULL!	#NULL!	#NULL!	#NULL!	#NULL!	#NULL!	#NULL!	0	2	1	#NULL!	#NULL!		#NULL!	#NULL!	#NULL!	#NULL!	#NULL!	#NULL!	#NULL!	#NULL!
#NULL!	0	25.93	1	0	0	34	1	4100	1	#NULL!	#NULL!	1	#NULL!	#NULL!	#NULL!	#NULL!	#NULL!	#NULL!	#NULL!	#NULL!	#NULL!	#NULL!	#NULL!	#NULL!	#NULL!	#NULL!	#NULL!	#NULL!	#NULL!	#NULL!	#NULL!	#NULL!	#NULL!	#NULL!	#NULL!	0	2	1	#NULL!	#NULL!		#NULL!	#NULL!	#NULL!	#NULL!	#NULL!	#NULL!	#NULL!	#NULL!
#NULL!	0	25.9	1	0	0	43	2	3500	1	#NULL!	#NULL!	1	#NULL!	#NULL!	#NULL!	#NULL!	#NULL!	#NULL!	#NULL!	#NULL!	#NULL!	#NULL!	#NULL!	#NULL!	#NULL!	#NULL!	#NULL!	#NULL!	#NULL!	#NULL!	#NULL!	#NULL!	#NULL!	#NULL!	#NULL!	0	2	1	#NULL!	#NULL!		#NULL!	#NULL!	#NULL!	#NULL!	#NULL!	#NULL!	#NULL!	#NULL!
#NULL!	0	28.62	1	0	0	44	2	3900	1	#NULL!	#NULL!	1	#NULL!	#NULL!	#NULL!	#NULL!	#NULL!	#NULL!	#NULL!	#NULL!	#NULL!	#NULL!	#NULL!	#NULL!	#NULL!	#NULL!	#NULL!	#NULL!	#NULL!	#NULL!	#NULL!	#NULL!	#NULL!	#NULL!	#NULL!	1	2	1	#NULL!	#NULL!		#NULL!	#NULL!	#NULL!	#NULL!	#NULL!	#NULL!	#NULL!	#NULL!
#NULL!	0	28.08	1	0	0	30	1	3850	1	#NULL!	#NULL!	1	#NULL!	#NULL!	#NULL!	#NULL!	#NULL!	#NULL!	#NULL!	#NULL!	#NULL!	#NULL!	#NULL!	#NULL!	#NULL!	#NULL!	#NULL!	#NULL!	#NULL!	#NULL!	#NULL!	#NULL!	#NULL!	#NULL!	#NULL!	1	2	1	#NULL!	#NULL!		#NULL!	#NULL!	#NULL!	#NULL!	#NULL!	#NULL!	#NULL!	#NULL!
#NULL!	0	27.68	1	0	0	39	2	4000	1	#NULL!	#NULL!	1	#NULL!	#NULL!	#NULL!	#NULL!	#NULL!	#NULL!	#NULL!	#NULL!	#NULL!	#NULL!	#NULL!	#NULL!	#NULL!	#NULL!	#NULL!	#NULL!	#NULL!	#NULL!	#NULL!	#NULL!	#NULL!	#NULL!	#NULL!	1	2	1	#NULL!	#NULL!		#NULL!	#NULL!	#NULL!	#NULL!	#NULL!	#NULL!	#NULL!	#NULL!
#NULL!	0	27.68	1	0	0	30	1	4000	1	#NULL!	#NULL!	1	#NULL!	#NULL!	#NULL!	#NULL!	#NULL!	#NULL!	#NULL!	#NULL!	#NULL!	#NULL!	#NULL!	#NULL!	#NULL!	#NULL!	#NULL!	#NULL!	#NULL!	#NULL!	#NULL!	#NULL!	#NULL!	#NULL!	#NULL!	1	2	1	#NULL!	#NULL!		#NULL!	#NULL!	#NULL!	#NULL!	#NULL!	#NULL!	#NULL!	#NULL!
#NULL!	0	27.13	1	0	0	41	2	3150	1	#NULL!	#NULL!	1	#NULL!	#NULL!	#NULL!	#NULL!	#NULL!	#NULL!	#NULL!	#NULL!	#NULL!	#NULL!	#NULL!	#NULL!	#NULL!	#NULL!	#NULL!	#NULL!	#NULL!	#NULL!	#NULL!	#NULL!	#NULL!	#NULL!	#NULL!	1	2	1	#NULL!	#NULL!		#NULL!	#NULL!	#NULL!	#NULL!	#NULL!	#NULL!	#NULL!	#NULL!
#NULL!	0	26.93	1	0	0	52	3	2600	1	#NULL!	#NULL!	1	#NULL!	#NULL!	#NULL!	#NULL!	#NULL!	#NULL!	#NULL!	#NULL!	#NULL!	#NULL!	#NULL!	#NULL!	#NULL!	#NULL!	#NULL!	#NULL!	#NULL!	#NULL!	#NULL!	#NULL!	#NULL!	#NULL!	#NULL!	1	2	1	#NULL!	#NULL!		#NULL!	#NULL!	#NULL!	#NULL!	#NULL!	#NULL!	#NULL!	#NULL!
#NULL!	0	26.88	1	0	0	36	2	3875	1	#NULL!	#NULL!	1	#NULL!	#NULL!	#NULL!	#NULL!	#NULL!	#NULL!	#NULL!	#NULL!	#NULL!	#NULL!	#NULL!	#NULL!	#NULL!	#NULL!	#NULL!	#NULL!	#NULL!	#NULL!	#NULL!	#NULL!	#NULL!	#NULL!	#NULL!	1	2	1	#NULL!	#NULL!		#NULL!	#NULL!	#NULL!	#NULL!	#NULL!	#NULL!	#NULL!	#NULL!
#NULL!	0	26.67	1	0	0	38	2	3200	1	#NULL!	#NULL!	1	#NULL!	#NULL!	#NULL!	#NULL!	#NULL!	#NULL!	#NULL!	#NULL!	#NULL!	#NULL!	#NULL!	#NULL!	#NULL!	#NULL!	#NULL!	#NULL!	#NULL!	#NULL!	#NULL!	#NULL!	#NULL!	#NULL!	#NULL!	0	2	1	#NULL!	#NULL!		#NULL!	#NULL!	#NULL!	#NULL!	#NULL!	#NULL!	#NULL!	#NULL!
#NULL!	0	26.64	1	0	0	32	1	2845	1	#NULL!	#NULL!	1	#NULL!	#NULL!	#NULL!	#NULL!	#NULL!	#NULL!	#NULL!	#NULL!	#NULL!	#NULL!	#NULL!	#NULL!	#NULL!	#NULL!	#NULL!	#NULL!	#NULL!	#NULL!	#NULL!	#NULL!	#NULL!	#NULL!	#NULL!	0	2	1	#NULL!	#NULL!		#NULL!	#NULL!	#NULL!	#NULL!	#NULL!	#NULL!	#NULL!	#NULL!
#NULL!	0	26.61	1	0	0	37	2	3450	1	#NULL!	#NULL!	1	#NULL!	#NULL!	#NULL!	#NULL!	#NULL!	#NULL!	#NULL!	#NULL!	#NULL!	#NULL!	#NULL!	#NULL!	#NULL!	#NULL!	#NULL!	#NULL!	#NULL!	#NULL!	#NULL!	#NULL!	#NULL!	#NULL!	#NULL!	0	2	1	#NULL!	#NULL!		#NULL!	#NULL!	#NULL!	#NULL!	#NULL!	#NULL!	#NULL!	#NULL!
#NULL!	0	26.57	1	0	0	45	2	2720	1	#NULL!	#NULL!	1	#NULL!	#NULL!	#NULL!	#NULL!	#NULL!	#NULL!	#NULL!	#NULL!	#NULL!	#NULL!	#NULL!	#NULL!	#NULL!	#NULL!	#NULL!	#NULL!	#NULL!	#NULL!	#NULL!	#NULL!	#NULL!	#NULL!	#NULL!	0	2	1	#NULL!	#NULL!		#NULL!	#NULL!	#NULL!	#NULL!	#NULL!	#NULL!	#NULL!	#NULL!
#NULL!	0	26.54	1	0	0	48	2	3800	1	#NULL!	#NULL!	1	#NULL!	#NULL!	#NULL!	#NULL!	#NULL!	#NULL!	#NULL!	#NULL!	#NULL!	#NULL!	#NULL!	#NULL!	#NULL!	#NULL!	#NULL!	#NULL!	#NULL!	#NULL!	#NULL!	#NULL!	#NULL!	#NULL!	#NULL!	0	2	1	#NULL!	#NULL!		#NULL!	#NULL!	#NULL!	#NULL!	#NULL!	#NULL!	#NULL!	#NULL!
#NULL!	0	26.47	1	0	0	37	2	3950	1	#NULL!	#NULL!	1	#NULL!	#NULL!	#NULL!	#NULL!	#NULL!	#NULL!	#NULL!	#NULL!	#NULL!	#NULL!	#NULL!	#NULL!	#NULL!	#NULL!	#NULL!	#NULL!	#NULL!	#NULL!	#NULL!	#NULL!	#NULL!	#NULL!	#NULL!	0	2	1	#NULL!	#NULL!		#NULL!	#NULL!	#NULL!	#NULL!	#NULL!	#NULL!	#NULL!	#NULL!
#NULL!	0	26.37	1	0	0	32	1	3800	1	#NULL!	#NULL!	1	#NULL!	#NULL!	#NULL!	#NULL!	#NULL!	#NULL!	#NULL!	#NULL!	#NULL!	#NULL!	#NULL!	#NULL!	#NULL!	#NULL!	#NULL!	#NULL!	#NULL!	#NULL!	#NULL!	#NULL!	#NULL!	#NULL!	#NULL!	0	2	1	#NULL!	#NULL!		#NULL!	#NULL!	#NULL!	#NULL!	#NULL!	#NULL!	#NULL!	#NULL!
#NULL!	0	26.3	1	0	0	33	1	3520	1	#NULL!	#NULL!	1	#NULL!	#NULL!	#NULL!	#NULL!	#NULL!	#NULL!	#NULL!	#NULL!	#NULL!	#NULL!	#NULL!	#NULL!	#NULL!	#NULL!	#NULL!	#NULL!	#NULL!	#NULL!	#NULL!	#NULL!	#NULL!	#NULL!	#NULL!	0	2	1	#NULL!	#NULL!		#NULL!	#NULL!	#NULL!	#NULL!	#NULL!	#NULL!	#NULL!	#NULL!
#NULL!	0	26.3	1	0	0	31	1	3250	1	#NULL!	#NULL!	1	#NULL!	#NULL!	#NULL!	#NULL!	#NULL!	#NULL!	#NULL!	#NULL!	#NULL!	#NULL!	#NULL!	#NULL!	#NULL!	#NULL!	#NULL!	#NULL!	#NULL!	#NULL!	#NULL!	#NULL!	#NULL!	#NULL!	#NULL!	0	2	1	#NULL!	#NULL!		#NULL!	#NULL!	#NULL!	#NULL!	#NULL!	#NULL!	#NULL!	#NULL!
#NULL!	0	26.23	1	0	0	25	0	3850	1	#NULL!	#NULL!	1	#NULL!	#NULL!	#NULL!	#NULL!	#NULL!	#NULL!	#NULL!	#NULL!	#NULL!	#NULL!	#NULL!	#NULL!	#NULL!	#NULL!	#NULL!	#NULL!	#NULL!	#NULL!	#NULL!	#NULL!	#NULL!	#NULL!	#NULL!	0	2	1	#NULL!	#NULL!		#NULL!	#NULL!	#NULL!	#NULL!	#NULL!	#NULL!	#NULL!	#NULL!
#NULL!	0	26.23	1	0	0	41	2	3400	1	#NULL!	#NULL!	1	#NULL!	#NULL!	#NULL!	#NULL!	#NULL!	#NULL!	#NULL!	#NULL!	#NULL!	#NULL!	#NULL!	#NULL!	#NULL!	#NULL!	#NULL!	#NULL!	#NULL!	#NULL!	#NULL!	#NULL!	#NULL!	#NULL!	#NULL!	0	2	1	#NULL!	#NULL!		#NULL!	#NULL!	#NULL!	#NULL!	#NULL!	#NULL!	#NULL!	#NULL!
#NULL!	0	26.12	1	0	0	32	1	3850	1	#NULL!	#NULL!	1	#NULL!	#NULL!	#NULL!	#NULL!	#NULL!	#NULL!	#NULL!	#NULL!	#NULL!	#NULL!	#NULL!	#NULL!	#NULL!	#NULL!	#NULL!	#NULL!	#NULL!	#NULL!	#NULL!	#NULL!	#NULL!	#NULL!	#NULL!	0	2	1	#NULL!	#NULL!		#NULL!	#NULL!	#NULL!	#NULL!	#NULL!	#NULL!	#NULL!	#NULL!
#NULL!	0	26.12	1	0	0	31	1	3200	1	#NULL!	#NULL!	1	#NULL!	#NULL!	#NULL!	#NULL!	#NULL!	#NULL!	#NULL!	#NULL!	#NULL!	#NULL!	#NULL!	#NULL!	#NULL!	#NULL!	#NULL!	#NULL!	#NULL!	#NULL!	#NULL!	#NULL!	#NULL!	#NULL!	#NULL!	0	2	1	#NULL!	#NULL!		#NULL!	#NULL!	#NULL!	#NULL!	#NULL!	#NULL!	#NULL!	#NULL!
#NULL!	0	25.96	1	0	0	34	1	3150	1	#NULL!	#NULL!	1	#NULL!	#NULL!	#NULL!	#NULL!	#NULL!	#NULL!	#NULL!	#NULL!	#NULL!	#NULL!	#NULL!	#NULL!	#NULL!	#NULL!	#NULL!	#NULL!	#NULL!	#NULL!	#NULL!	#NULL!	#NULL!	#NULL!	#NULL!	0	2	1	#NULL!	#NULL!		#NULL!	#NULL!	#NULL!	#NULL!	#NULL!	#NULL!	#NULL!	#NULL!
#NULL!	0	25.95	1	0	0	34	1	3200	1	#NULL!	#NULL!	1	#NULL!	#NULL!	#NULL!	#NULL!	#NULL!	#NULL!	#NULL!	#NULL!	#NULL!	#NULL!	#NULL!	#NULL!	#NULL!	#NULL!	#NULL!	#NULL!	#NULL!	#NULL!	#NULL!	#NULL!	#NULL!	#NULL!	#NULL!	0	2	1	#NULL!	#NULL!		#NULL!	#NULL!	#NULL!	#NULL!	#NULL!	#NULL!	#NULL!	#NULL!
#NULL!	0	25.93	1	0	0	39	2	2800	1	#NULL!	#NULL!	1	#NULL!	#NULL!	#NULL!	#NULL!	#NULL!	#NULL!	#NULL!	#NULL!	#NULL!	#NULL!	#NULL!	#NULL!	#NULL!	#NULL!	#NULL!	#NULL!	#NULL!	#NULL!	#NULL!	#NULL!	#NULL!	#NULL!	#NULL!	0	2	1	#NULL!	#NULL!		#NULL!	#NULL!	#NULL!	#NULL!	#NULL!	#NULL!	#NULL!	#NULL!
#NULL!	0	25.64	1	2	1	27	1	3500	1	#NULL!	#NULL!	1	#NULL!	#NULL!	#NULL!	#NULL!	#NULL!	#NULL!	#NULL!	#NULL!	#NULL!	#NULL!	#NULL!	#NULL!	#NULL!	#NULL!	#NULL!	#NULL!	#NULL!	#NULL!	#NULL!	#NULL!	#NULL!	#NULL!	#NULL!	0	1	1	#NULL!	#NULL!		#NULL!	#NULL!	#NULL!	#NULL!	#NULL!	#NULL!	#NULL!	#NULL!
#NULL!	0	25.5	1	2	1	45	2	3800	1	#NULL!	#NULL!	1	#NULL!	#NULL!	#NULL!	#NULL!	#NULL!	#NULL!	#NULL!	#NULL!	#NULL!	#NULL!	#NULL!	#NULL!	#NULL!	#NULL!	#NULL!	#NULL!	#NULL!	#NULL!	#NULL!	#NULL!	#NULL!	#NULL!	#NULL!	0	1	1	#NULL!	#NULL!		#NULL!	#NULL!	#NULL!	#NULL!	#NULL!	#NULL!	#NULL!	#NULL!
#NULL!	0	25.25	1	1	1	28	1	3800	1	#NULL!	#NULL!	1	#NULL!	#NULL!	#NULL!	#NULL!	#NULL!	#NULL!	#NULL!	#NULL!	#NULL!	#NULL!	#NULL!	#NULL!	#NULL!	#NULL!	#NULL!	#NULL!	#NULL!	#NULL!	#NULL!	#NULL!	#NULL!	#NULL!	#NULL!	0	1	1	#NULL!	#NULL!		#NULL!	#NULL!	#NULL!	#NULL!	#NULL!	#NULL!	#NULL!	#NULL!
#NULL!	0	24.82	0	3	1	35	1	3100	1	#NULL!	#NULL!	1	#NULL!	#NULL!	#NULL!	#NULL!	#NULL!	#NULL!	#NULL!	#NULL!	#NULL!	#NULL!	#NULL!	#NULL!	#NULL!	#NULL!	#NULL!	#NULL!	#NULL!	#NULL!	#NULL!	#NULL!	#NULL!	#NULL!	#NULL!	0	1	1	#NULL!	#NULL!		#NULL!	#NULL!	#NULL!	#NULL!	#NULL!	#NULL!	#NULL!	#NULL!
#NULL!	0	24.7	0	1	1	34	1	3200	1	#NULL!	#NULL!	1	#NULL!	#NULL!	#NULL!	#NULL!	#NULL!	#NULL!	#NULL!	#NULL!	#NULL!	#NULL!	#NULL!	#NULL!	#NULL!	#NULL!	#NULL!	#NULL!	#NULL!	#NULL!	#NULL!	#NULL!	#NULL!	#NULL!	#NULL!	0	1	1	#NULL!	#NULL!		#NULL!	#NULL!	#NULL!	#NULL!	#NULL!	#NULL!	#NULL!	#NULL!
#NULL!	0	24.22	0	1	1	43	2	3000	1	#NULL!	#NULL!	1	#NULL!	#NULL!	#NULL!	#NULL!	#NULL!	#NULL!	#NULL!	#NULL!	#NULL!	#NULL!	#NULL!	#NULL!	#NULL!	#NULL!	#NULL!	#NULL!	#NULL!	#NULL!	#NULL!	#NULL!	#NULL!	#NULL!	#NULL!	0	1	1	#NULL!	#NULL!		#NULL!	#NULL!	#NULL!	#NULL!	#NULL!	#NULL!	#NULL!	#NULL!
#NULL!	0	23.04	0	1	1	36	2	4000	1	#NULL!	#NULL!	1	#NULL!	#NULL!	#NULL!	#NULL!	#NULL!	#NULL!	#NULL!	#NULL!	#NULL!	#NULL!	#NULL!	#NULL!	#NULL!	#NULL!	#NULL!	#NULL!	#NULL!	#NULL!	#NULL!	#NULL!	#NULL!	#NULL!	#NULL!	0	1	1	#NULL!	#NULL!		#NULL!	#NULL!	#NULL!	#NULL!	#NULL!	#NULL!	#NULL!	#NULL!
#NULL!	0	23.03	0	1	1	38	2	3000	1	#NULL!	#NULL!	1	#NULL!	#NULL!	#NULL!	#NULL!	#NULL!	#NULL!	#NULL!	#NULL!	#NULL!	#NULL!	#NULL!	#NULL!	#NULL!	#NULL!	#NULL!	#NULL!	#NULL!	#NULL!	#NULL!	#NULL!	#NULL!	#NULL!	#NULL!	0	1	1	#NULL!	#NULL!		#NULL!	#NULL!	#NULL!	#NULL!	#NULL!	#NULL!	#NULL!	#NULL!
#NULL!	0	22.99	0	2	1	40	2	3800	1	#NULL!	#NULL!	1	#NULL!	#NULL!	#NULL!	#NULL!	#NULL!	#NULL!	#NULL!	#NULL!	#NULL!	#NULL!	#NULL!	#NULL!	#NULL!	#NULL!	#NULL!	#NULL!	#NULL!	#NULL!	#NULL!	#NULL!	#NULL!	#NULL!	#NULL!	0	1	1	#NULL!	#NULL!		#NULL!	#NULL!	#NULL!	#NULL!	#NULL!	#NULL!	#NULL!	#NULL!
#NULL!	0	22.99	0	1	1	39	2	3400	1	#NULL!	#NULL!	1	#NULL!	#NULL!	#NULL!	#NULL!	#NULL!	#NULL!	#NULL!	#NULL!	#NULL!	#NULL!	#NULL!	#NULL!	#NULL!	#NULL!	#NULL!	#NULL!	#NULL!	#NULL!	#NULL!	#NULL!	#NULL!	#NULL!	#NULL!	0	1	1	#NULL!	#NULL!		#NULL!	#NULL!	#NULL!	#NULL!	#NULL!	#NULL!	#NULL!	#NULL!
#NULL!	0	22.84	0	1	1	43	2	3500	1	#NULL!	#NULL!	1	#NULL!	#NULL!	#NULL!	#NULL!	#NULL!	#NULL!	#NULL!	#NULL!	#NULL!	#NULL!	#NULL!	#NULL!	#NULL!	#NULL!	#NULL!	#NULL!	#NULL!	#NULL!	#NULL!	#NULL!	#NULL!	#NULL!	#NULL!	0	1	1	#NULL!	#NULL!		#NULL!	#NULL!	#NULL!	#NULL!	#NULL!	#NULL!	#NULL!	#NULL!
#NULL!	0	21.47	0	2	1	42	2	3500	1	#NULL!	#NULL!	1	#NULL!	#NULL!	#NULL!	#NULL!	#NULL!	#NULL!	#NULL!	#NULL!	#NULL!	#NULL!	#NULL!	#NULL!	#NULL!	#NULL!	#NULL!	#NULL!	#NULL!	#NULL!	#NULL!	#NULL!	#NULL!	#NULL!	#NULL!	0	1	1	#NULL!	#NULL!		#NULL!	#NULL!	#NULL!	#NULL!	#NULL!	#NULL!	#NULL!	#NULL!
#NULL!	0	21.46	0	8	1	30	1	3500	1	#NULL!	#NULL!	1	#NULL!	#NULL!	#NULL!	#NULL!	#NULL!	#NULL!	#NULL!	#NULL!	#NULL!	#NULL!	#NULL!	#NULL!	#NULL!	#NULL!	#NULL!	#NULL!	#NULL!	#NULL!	#NULL!	#NULL!	#NULL!	#NULL!	#NULL!	0	1	1	#NULL!	#NULL!		#NULL!	#NULL!	#NULL!	#NULL!	#NULL!	#NULL!	#NULL!	#NULL!
#NULL!	0	21.37	0	1	1	50	3	3000	1	#NULL!	#NULL!	1	#NULL!	#NULL!	#NULL!	#NULL!	#NULL!	#NULL!	#NULL!	#NULL!	#NULL!	#NULL!	#NULL!	#NULL!	#NULL!	#NULL!	#NULL!	#NULL!	#NULL!	#NULL!	#NULL!	#NULL!	#NULL!	#NULL!	#NULL!	0	1	1	#NULL!	#NULL!		#NULL!	#NULL!	#NULL!	#NULL!	#NULL!	#NULL!	#NULL!	#NULL!
#NULL!	0	20.2	0	2	1	38	2	3300	1	#NULL!	#NULL!	1	#NULL!	#NULL!	#NULL!	#NULL!	#NULL!	#NULL!	#NULL!	#NULL!	#NULL!	#NULL!	#NULL!	#NULL!	#NULL!	#NULL!	#NULL!	#NULL!	#NULL!	#NULL!	#NULL!	#NULL!	#NULL!	#NULL!	#NULL!	0	1	1	#NULL!	#NULL!		#NULL!	#NULL!	#NULL!	#NULL!	#NULL!	#NULL!	#NULL!	#NULL!
#NULL!	0	19.59	0	2	1	42	2	3250	1	#NULL!	#NULL!	1	#NULL!	#NULL!	#NULL!	#NULL!	#NULL!	#NULL!	#NULL!	#NULL!	#NULL!	#NULL!	#NULL!	#NULL!	#NULL!	#NULL!	#NULL!	#NULL!	#NULL!	#NULL!	#NULL!	#NULL!	#NULL!	#NULL!	#NULL!	0	1	1	#NULL!	#NULL!		#NULL!	#NULL!	#NULL!	#NULL!	#NULL!	#NULL!	#NULL!	#NULL!
#NULL!	0	25.85	1	0	0	33	1	3800	1	#NULL!	#NULL!	1	#NULL!	#NULL!	#NULL!	#NULL!	#NULL!	#NULL!	#NULL!	#NULL!	#NULL!	#NULL!	#NULL!	#NULL!	#NULL!	#NULL!	#NULL!	#NULL!	#NULL!	#NULL!	#NULL!	#NULL!	#NULL!	#NULL!	#NULL!	0	1	1	#NULL!	#NULL!		#NULL!	#NULL!	#NULL!	#NULL!	#NULL!	#NULL!	#NULL!	#NULL!
#NULL!	0	25.83	1	0	0	37	2	3105	1	#NULL!	#NULL!	1	#NULL!	#NULL!	#NULL!	#NULL!	#NULL!	#NULL!	#NULL!	#NULL!	#NULL!	#NULL!	#NULL!	#NULL!	#NULL!	#NULL!	#NULL!	#NULL!	#NULL!	#NULL!	#NULL!	#NULL!	#NULL!	#NULL!	#NULL!	0	1	1	#NULL!	#NULL!		#NULL!	#NULL!	#NULL!	#NULL!	#NULL!	#NULL!	#NULL!	#NULL!
#NULL!	0	25.83	1	0	0	33	1	3000	1	#NULL!	#NULL!	1	#NULL!	#NULL!	#NULL!	#NULL!	#NULL!	#NULL!	#NULL!	#NULL!	#NULL!	#NULL!	#NULL!	#NULL!	#NULL!	#NULL!	#NULL!	#NULL!	#NULL!	#NULL!	#NULL!	#NULL!	#NULL!	#NULL!	#NULL!	0	1	1	#NULL!	#NULL!		#NULL!	#NULL!	#NULL!	#NULL!	#NULL!	#NULL!	#NULL!	#NULL!
#NULL!	0	25.8	1	0	0	40	2	3600	1	#NULL!	#NULL!	1	#NULL!	#NULL!	#NULL!	#NULL!	#NULL!	#NULL!	#NULL!	#NULL!	#NULL!	#NULL!	#NULL!	#NULL!	#NULL!	#NULL!	#NULL!	#NULL!	#NULL!	#NULL!	#NULL!	#NULL!	#NULL!	#NULL!	#NULL!	0	1	1	#NULL!	#NULL!		#NULL!	#NULL!	#NULL!	#NULL!	#NULL!	#NULL!	#NULL!	#NULL!
#NULL!	0	25.76	1	0	0	42	2	3600	1	#NULL!	#NULL!	1	#NULL!	#NULL!	#NULL!	#NULL!	#NULL!	#NULL!	#NULL!	#NULL!	#NULL!	#NULL!	#NULL!	#NULL!	#NULL!	#NULL!	#NULL!	#NULL!	#NULL!	#NULL!	#NULL!	#NULL!	#NULL!	#NULL!	#NULL!	0	1	1	#NULL!	#NULL!		#NULL!	#NULL!	#NULL!	#NULL!	#NULL!	#NULL!	#NULL!	#NULL!
#NULL!	0	25.69	1	0	0	46	2	4000	1	#NULL!	#NULL!	1	#NULL!	#NULL!	#NULL!	#NULL!	#NULL!	#NULL!	#NULL!	#NULL!	#NULL!	#NULL!	#NULL!	#NULL!	#NULL!	#NULL!	#NULL!	#NULL!	#NULL!	#NULL!	#NULL!	#NULL!	#NULL!	#NULL!	#NULL!	0	1	1	#NULL!	#NULL!		#NULL!	#NULL!	#NULL!	#NULL!	#NULL!	#NULL!	#NULL!	#NULL!
#NULL!	0	25.68	1	0	0	40	2	3700	1	#NULL!	#NULL!	1	#NULL!	#NULL!	#NULL!	#NULL!	#NULL!	#NULL!	#NULL!	#NULL!	#NULL!	#NULL!	#NULL!	#NULL!	#NULL!	#NULL!	#NULL!	#NULL!	#NULL!	#NULL!	#NULL!	#NULL!	#NULL!	#NULL!	#NULL!	0	1	1	#NULL!	#NULL!		#NULL!	#NULL!	#NULL!	#NULL!	#NULL!	#NULL!	#NULL!	#NULL!
#NULL!	0	25.62	1	0	0	30	1	3800	1	#NULL!	#NULL!	1	#NULL!	#NULL!	#NULL!	#NULL!	#NULL!	#NULL!	#NULL!	#NULL!	#NULL!	#NULL!	#NULL!	#NULL!	#NULL!	#NULL!	#NULL!	#NULL!	#NULL!	#NULL!	#NULL!	#NULL!	#NULL!	#NULL!	#NULL!	0	1	1	#NULL!	#NULL!		#NULL!	#NULL!	#NULL!	#NULL!	#NULL!	#NULL!	#NULL!	#NULL!
#NULL!	0	25.62	1	0	0	33	1	3500	1	#NULL!	#NULL!	1	#NULL!	#NULL!	#NULL!	#NULL!	#NULL!	#NULL!	#NULL!	#NULL!	#NULL!	#NULL!	#NULL!	#NULL!	#NULL!	#NULL!	#NULL!	#NULL!	#NULL!	#NULL!	#NULL!	#NULL!	#NULL!	#NULL!	#NULL!	0	1	1	#NULL!	#NULL!		#NULL!	#NULL!	#NULL!	#NULL!	#NULL!	#NULL!	#NULL!	#NULL!
#NULL!	0	25.62	1	0	0	35	1	3000	1	#NULL!	#NULL!	1	#NULL!	#NULL!	#NULL!	#NULL!	#NULL!	#NULL!	#NULL!	#NULL!	#NULL!	#NULL!	#NULL!	#NULL!	#NULL!	#NULL!	#NULL!	#NULL!	#NULL!	#NULL!	#NULL!	#NULL!	#NULL!	#NULL!	#NULL!	0	1	1	#NULL!	#NULL!		#NULL!	#NULL!	#NULL!	#NULL!	#NULL!	#NULL!	#NULL!	#NULL!
#NULL!	0	25.61	1	0	0	39	2	3950	1	#NULL!	#NULL!	1	#NULL!	#NULL!	#NULL!	#NULL!	#NULL!	#NULL!	#NULL!	#NULL!	#NULL!	#NULL!	#NULL!	#NULL!	#NULL!	#NULL!	#NULL!	#NULL!	#NULL!	#NULL!	#NULL!	#NULL!	#NULL!	#NULL!	#NULL!	0	1	1	#NULL!	#NULL!		#NULL!	#NULL!	#NULL!	#NULL!	#NULL!	#NULL!	#NULL!	#NULL!
#NULL!	0	25.56	1	0	0	33	1	3600	1	#NULL!	#NULL!	1	#NULL!	#NULL!	#NULL!	#NULL!	#NULL!	#NULL!	#NULL!	#NULL!	#NULL!	#NULL!	#NULL!	#NULL!	#NULL!	#NULL!	#NULL!	#NULL!	#NULL!	#NULL!	#NULL!	#NULL!	#NULL!	#NULL!	#NULL!	0	1	1	#NULL!	#NULL!		#NULL!	#NULL!	#NULL!	#NULL!	#NULL!	#NULL!	#NULL!	#NULL!
#NULL!	0	25.56	1	0	0	32	1	2620	1	#NULL!	#NULL!	1	#NULL!	#NULL!	#NULL!	#NULL!	#NULL!	#NULL!	#NULL!	#NULL!	#NULL!	#NULL!	#NULL!	#NULL!	#NULL!	#NULL!	#NULL!	#NULL!	#NULL!	#NULL!	#NULL!	#NULL!	#NULL!	#NULL!	#NULL!	0	1	1	#NULL!	#NULL!		#NULL!	#NULL!	#NULL!	#NULL!	#NULL!	#NULL!	#NULL!	#NULL!
#NULL!	0	25.51	1	0	0	36	2	3800	1	#NULL!	#NULL!	1	#NULL!	#NULL!	#NULL!	#NULL!	#NULL!	#NULL!	#NULL!	#NULL!	#NULL!	#NULL!	#NULL!	#NULL!	#NULL!	#NULL!	#NULL!	#NULL!	#NULL!	#NULL!	#NULL!	#NULL!	#NULL!	#NULL!	#NULL!	0	1	1	#NULL!	#NULL!		#NULL!	#NULL!	#NULL!	#NULL!	#NULL!	#NULL!	#NULL!	#NULL!
#NULL!	0	25.5	1	0	0	54	3	3800	1	#NULL!	#NULL!	1	#NULL!	#NULL!	#NULL!	#NULL!	#NULL!	#NULL!	#NULL!	#NULL!	#NULL!	#NULL!	#NULL!	#NULL!	#NULL!	#NULL!	#NULL!	#NULL!	#NULL!	#NULL!	#NULL!	#NULL!	#NULL!	#NULL!	#NULL!	0	1	1	#NULL!	#NULL!		#NULL!	#NULL!	#NULL!	#NULL!	#NULL!	#NULL!	#NULL!	#NULL!
#NULL!	0	25.47	1	0	0	47	2	4000	1	#NULL!	#NULL!	1	#NULL!	#NULL!	#NULL!	#NULL!	#NULL!	#NULL!	#NULL!	#NULL!	#NULL!	#NULL!	#NULL!	#NULL!	#NULL!	#NULL!	#NULL!	#NULL!	#NULL!	#NULL!	#NULL!	#NULL!	#NULL!	#NULL!	#NULL!	0	1	1	#NULL!	#NULL!		#NULL!	#NULL!	#NULL!	#NULL!	#NULL!	#NULL!	#NULL!	#NULL!
#NULL!	0	25.47	1	0	0	32	1	3340	1	#NULL!	#NULL!	1	#NULL!	#NULL!	#NULL!	#NULL!	#NULL!	#NULL!	#NULL!	#NULL!	#NULL!	#NULL!	#NULL!	#NULL!	#NULL!	#NULL!	#NULL!	#NULL!	#NULL!	#NULL!	#NULL!	#NULL!	#NULL!	#NULL!	#NULL!	0	1	1	#NULL!	#NULL!		#NULL!	#NULL!	#NULL!	#NULL!	#NULL!	#NULL!	#NULL!	#NULL!
#NULL!	0	25.43	1	0	0	29	1	3500	1	#NULL!	#NULL!	1	#NULL!	#NULL!	#NULL!	#NULL!	#NULL!	#NULL!	#NULL!	#NULL!	#NULL!	#NULL!	#NULL!	#NULL!	#NULL!	#NULL!	#NULL!	#NULL!	#NULL!	#NULL!	#NULL!	#NULL!	#NULL!	#NULL!	#NULL!	0	1	1	#NULL!	#NULL!		#NULL!	#NULL!	#NULL!	#NULL!	#NULL!	#NULL!	#NULL!	#NULL!
#NULL!	0	25.38	1	0	0	33	1	3800	1	#NULL!	#NULL!	1	#NULL!	#NULL!	#NULL!	#NULL!	#NULL!	#NULL!	#NULL!	#NULL!	#NULL!	#NULL!	#NULL!	#NULL!	#NULL!	#NULL!	#NULL!	#NULL!	#NULL!	#NULL!	#NULL!	#NULL!	#NULL!	#NULL!	#NULL!	0	1	1	#NULL!	#NULL!		#NULL!	#NULL!	#NULL!	#NULL!	#NULL!	#NULL!	#NULL!	#NULL!
#NULL!	0	25.31	1	0	0	39	2	3500	1	#NULL!	#NULL!	1	#NULL!	#NULL!	#NULL!	#NULL!	#NULL!	#NULL!	#NULL!	#NULL!	#NULL!	#NULL!	#NULL!	#NULL!	#NULL!	#NULL!	#NULL!	#NULL!	#NULL!	#NULL!	#NULL!	#NULL!	#NULL!	#NULL!	#NULL!	0	1	1	#NULL!	#NULL!		#NULL!	#NULL!	#NULL!	#NULL!	#NULL!	#NULL!	#NULL!	#NULL!
#NULL!	0	25.31	1	0	0	37	2	3200	1	#NULL!	#NULL!	1	#NULL!	#NULL!	#NULL!	#NULL!	#NULL!	#NULL!	#NULL!	#NULL!	#NULL!	#NULL!	#NULL!	#NULL!	#NULL!	#NULL!	#NULL!	#NULL!	#NULL!	#NULL!	#NULL!	#NULL!	#NULL!	#NULL!	#NULL!	0	1	1	#NULL!	#NULL!		#NULL!	#NULL!	#NULL!	#NULL!	#NULL!	#NULL!	#NULL!	#NULL!
#NULL!	0	25.31	1	0	0	43	2	3000	1	#NULL!	#NULL!	1	#NULL!	#NULL!	#NULL!	#NULL!	#NULL!	#NULL!	#NULL!	#NULL!	#NULL!	#NULL!	#NULL!	#NULL!	#NULL!	#NULL!	#NULL!	#NULL!	#NULL!	#NULL!	#NULL!	#NULL!	#NULL!	#NULL!	#NULL!	0	1	1	#NULL!	#NULL!		#NULL!	#NULL!	#NULL!	#NULL!	#NULL!	#NULL!	#NULL!	#NULL!
#NULL!	0	25.26	1	0	0	44	2	3800	1	#NULL!	#NULL!	1	#NULL!	#NULL!	#NULL!	#NULL!	#NULL!	#NULL!	#NULL!	#NULL!	#NULL!	#NULL!	#NULL!	#NULL!	#NULL!	#NULL!	#NULL!	#NULL!	#NULL!	#NULL!	#NULL!	#NULL!	#NULL!	#NULL!	#NULL!	0	1	1	#NULL!	#NULL!		#NULL!	#NULL!	#NULL!	#NULL!	#NULL!	#NULL!	#NULL!	#NULL!
#NULL!	0	24.98	0	0	0	28	1	3100	1	#NULL!	#NULL!	1	#NULL!	#NULL!	#NULL!	#NULL!	#NULL!	#NULL!	#NULL!	#NULL!	#NULL!	#NULL!	#NULL!	#NULL!	#NULL!	#NULL!	#NULL!	#NULL!	#NULL!	#NULL!	#NULL!	#NULL!	#NULL!	#NULL!	#NULL!	0	1	1	#NULL!	#NULL!		#NULL!	#NULL!	#NULL!	#NULL!	#NULL!	#NULL!	#NULL!	#NULL!
#NULL!	0	24.93	0	0	0	28	1	4000	1	#NULL!	#NULL!	1	#NULL!	#NULL!	#NULL!	#NULL!	#NULL!	#NULL!	#NULL!	#NULL!	#NULL!	#NULL!	#NULL!	#NULL!	#NULL!	#NULL!	#NULL!	#NULL!	#NULL!	#NULL!	#NULL!	#NULL!	#NULL!	#NULL!	#NULL!	0	1	1	#NULL!	#NULL!		#NULL!	#NULL!	#NULL!	#NULL!	#NULL!	#NULL!	#NULL!	#NULL!
#NULL!	0	24.93	0	0	0	39	2	3800	1	#NULL!	#NULL!	1	#NULL!	#NULL!	#NULL!	#NULL!	#NULL!	#NULL!	#NULL!	#NULL!	#NULL!	#NULL!	#NULL!	#NULL!	#NULL!	#NULL!	#NULL!	#NULL!	#NULL!	#NULL!	#NULL!	#NULL!	#NULL!	#NULL!	#NULL!	0	1	1	#NULL!	#NULL!		#NULL!	#NULL!	#NULL!	#NULL!	#NULL!	#NULL!	#NULL!	#NULL!
#NULL!	0	24.93	0	0	0	37	2	3300	1	#NULL!	#NULL!	1	#NULL!	#NULL!	#NULL!	#NULL!	#NULL!	#NULL!	#NULL!	#NULL!	#NULL!	#NULL!	#NULL!	#NULL!	#NULL!	#NULL!	#NULL!	#NULL!	#NULL!	#NULL!	#NULL!	#NULL!	#NULL!	#NULL!	#NULL!	0	1	1	#NULL!	#NULL!		#NULL!	#NULL!	#NULL!	#NULL!	#NULL!	#NULL!	#NULL!	#NULL!
#NULL!	0	24.91	0	0	0	32	1	4180	1	#NULL!	#NULL!	1	#NULL!	#NULL!	#NULL!	#NULL!	#NULL!	#NULL!	#NULL!	#NULL!	#NULL!	#NULL!	#NULL!	#NULL!	#NULL!	#NULL!	#NULL!	#NULL!	#NULL!	#NULL!	#NULL!	#NULL!	#NULL!	#NULL!	#NULL!	0	1	1	#NULL!	#NULL!		#NULL!	#NULL!	#NULL!	#NULL!	#NULL!	#NULL!	#NULL!	#NULL!
#NULL!	0	24.9	0	0	0	38	2	3300	1	#NULL!	#NULL!	1	#NULL!	#NULL!	#NULL!	#NULL!	#NULL!	#NULL!	#NULL!	#NULL!	#NULL!	#NULL!	#NULL!	#NULL!	#NULL!	#NULL!	#NULL!	#NULL!	#NULL!	#NULL!	#NULL!	#NULL!	#NULL!	#NULL!	#NULL!	0	1	1	#NULL!	#NULL!		#NULL!	#NULL!	#NULL!	#NULL!	#NULL!	#NULL!	#NULL!	#NULL!
#NULL!	0	24.86	0	0	0	39	2	3450	1	#NULL!	#NULL!	1	#NULL!	#NULL!	#NULL!	#NULL!	#NULL!	#NULL!	#NULL!	#NULL!	#NULL!	#NULL!	#NULL!	#NULL!	#NULL!	#NULL!	#NULL!	#NULL!	#NULL!	#NULL!	#NULL!	#NULL!	#NULL!	#NULL!	#NULL!	0	1	1	#NULL!	#NULL!		#NULL!	#NULL!	#NULL!	#NULL!	#NULL!	#NULL!	#NULL!	#NULL!
#NULL!	0	24.81	0	0	0	34	1	3800	1	#NULL!	#NULL!	1	#NULL!	#NULL!	#NULL!	#NULL!	#NULL!	#NULL!	#NULL!	#NULL!	#NULL!	#NULL!	#NULL!	#NULL!	#NULL!	#NULL!	#NULL!	#NULL!	#NULL!	#NULL!	#NULL!	#NULL!	#NULL!	#NULL!	#NULL!	0	1	1	#NULL!	#NULL!		#NULL!	#NULL!	#NULL!	#NULL!	#NULL!	#NULL!	#NULL!	#NULL!
#NULL!	0	24.73	0	0	0	39	2	3000	1	#NULL!	#NULL!	1	#NULL!	#NULL!	#NULL!	#NULL!	#NULL!	#NULL!	#NULL!	#NULL!	#NULL!	#NULL!	#NULL!	#NULL!	#NULL!	#NULL!	#NULL!	#NULL!	#NULL!	#NULL!	#NULL!	#NULL!	#NULL!	#NULL!	#NULL!	0	1	1	#NULL!	#NULL!		#NULL!	#NULL!	#NULL!	#NULL!	#NULL!	#NULL!	#NULL!	#NULL!
#NULL!	0	24.69	0	0	0	40	2	4000	1	#NULL!	#NULL!	1	#NULL!	#NULL!	#NULL!	#NULL!	#NULL!	#NULL!	#NULL!	#NULL!	#NULL!	#NULL!	#NULL!	#NULL!	#NULL!	#NULL!	#NULL!	#NULL!	#NULL!	#NULL!	#NULL!	#NULL!	#NULL!	#NULL!	#NULL!	0	1	1	#NULL!	#NULL!		#NULL!	#NULL!	#NULL!	#NULL!	#NULL!	#NULL!	#NULL!	#NULL!
#NULL!	0	24.69	0	0	0	31	1	3850	1	#NULL!	#NULL!	1	#NULL!	#NULL!	#NULL!	#NULL!	#NULL!	#NULL!	#NULL!	#NULL!	#NULL!	#NULL!	#NULL!	#NULL!	#NULL!	#NULL!	#NULL!	#NULL!	#NULL!	#NULL!	#NULL!	#NULL!	#NULL!	#NULL!	#NULL!	0	1	1	#NULL!	#NULL!		#NULL!	#NULL!	#NULL!	#NULL!	#NULL!	#NULL!	#NULL!	#NULL!
#NULL!	0	24.69	0	0	0	33	1	3800	1	#NULL!	#NULL!	1	#NULL!	#NULL!	#NULL!	#NULL!	#NULL!	#NULL!	#NULL!	#NULL!	#NULL!	#NULL!	#NULL!	#NULL!	#NULL!	#NULL!	#NULL!	#NULL!	#NULL!	#NULL!	#NULL!	#NULL!	#NULL!	#NULL!	#NULL!	0	1	1	#NULL!	#NULL!		#NULL!	#NULL!	#NULL!	#NULL!	#NULL!	#NULL!	#NULL!	#NULL!
#NULL!	0	24.69	0	0	0	33	1	3600	1	#NULL!	#NULL!	1	#NULL!	#NULL!	#NULL!	#NULL!	#NULL!	#NULL!	#NULL!	#NULL!	#NULL!	#NULL!	#NULL!	#NULL!	#NULL!	#NULL!	#NULL!	#NULL!	#NULL!	#NULL!	#NULL!	#NULL!	#NULL!	#NULL!	#NULL!	0	1	1	#NULL!	#NULL!		#NULL!	#NULL!	#NULL!	#NULL!	#NULL!	#NULL!	#NULL!	#NULL!
#NULL!	0	24.62	0	0	0	36	2	3500	1	#NULL!	#NULL!	1	#NULL!	#NULL!	#NULL!	#NULL!	#NULL!	#NULL!	#NULL!	#NULL!	#NULL!	#NULL!	#NULL!	#NULL!	#NULL!	#NULL!	#NULL!	#NULL!	#NULL!	#NULL!	#NULL!	#NULL!	#NULL!	#NULL!	#NULL!	0	1	1	#NULL!	#NULL!		#NULL!	#NULL!	#NULL!	#NULL!	#NULL!	#NULL!	#NULL!	#NULL!
#NULL!	0	24.62	0	0	0	37	2	3200	1	#NULL!	#NULL!	1	#NULL!	#NULL!	#NULL!	#NULL!	#NULL!	#NULL!	#NULL!	#NULL!	#NULL!	#NULL!	#NULL!	#NULL!	#NULL!	#NULL!	#NULL!	#NULL!	#NULL!	#NULL!	#NULL!	#NULL!	#NULL!	#NULL!	#NULL!	0	1	1	#NULL!	#NULL!		#NULL!	#NULL!	#NULL!	#NULL!	#NULL!	#NULL!	#NULL!	#NULL!
#NULL!	0	24.59	0	0	0	41	2	3500	1	#NULL!	#NULL!	1	#NULL!	#NULL!	#NULL!	#NULL!	#NULL!	#NULL!	#NULL!	#NULL!	#NULL!	#NULL!	#NULL!	#NULL!	#NULL!	#NULL!	#NULL!	#NULL!	#NULL!	#NULL!	#NULL!	#NULL!	#NULL!	#NULL!	#NULL!	0	1	1	#NULL!	#NULL!		#NULL!	#NULL!	#NULL!	#NULL!	#NULL!	#NULL!	#NULL!	#NULL!
#NULL!	0	24.58	0	0	0	34	1	3500	1	#NULL!	#NULL!	1	#NULL!	#NULL!	#NULL!	#NULL!	#NULL!	#NULL!	#NULL!	#NULL!	#NULL!	#NULL!	#NULL!	#NULL!	#NULL!	#NULL!	#NULL!	#NULL!	#NULL!	#NULL!	#NULL!	#NULL!	#NULL!	#NULL!	#NULL!	0	1	1	#NULL!	#NULL!		#NULL!	#NULL!	#NULL!	#NULL!	#NULL!	#NULL!	#NULL!	#NULL!
#NULL!	0	24.51	0	0	0	31	1	3600	1	#NULL!	#NULL!	1	#NULL!	#NULL!	#NULL!	#NULL!	#NULL!	#NULL!	#NULL!	#NULL!	#NULL!	#NULL!	#NULL!	#NULL!	#NULL!	#NULL!	#NULL!	#NULL!	#NULL!	#NULL!	#NULL!	#NULL!	#NULL!	#NULL!	#NULL!	0	1	1	#NULL!	#NULL!		#NULL!	#NULL!	#NULL!	#NULL!	#NULL!	#NULL!	#NULL!	#NULL!
#NULL!	0	24.49	0	0	0	44	2	4000	1	#NULL!	#NULL!	1	#NULL!	#NULL!	#NULL!	#NULL!	#NULL!	#NULL!	#NULL!	#NULL!	#NULL!	#NULL!	#NULL!	#NULL!	#NULL!	#NULL!	#NULL!	#NULL!	#NULL!	#NULL!	#NULL!	#NULL!	#NULL!	#NULL!	#NULL!	0	1	1	#NULL!	#NULL!		#NULL!	#NULL!	#NULL!	#NULL!	#NULL!	#NULL!	#NULL!	#NULL!
#NULL!	0	24.49	0	0	0	35	1	3500	1	#NULL!	#NULL!	1	#NULL!	#NULL!	#NULL!	#NULL!	#NULL!	#NULL!	#NULL!	#NULL!	#NULL!	#NULL!	#NULL!	#NULL!	#NULL!	#NULL!	#NULL!	#NULL!	#NULL!	#NULL!	#NULL!	#NULL!	#NULL!	#NULL!	#NULL!	0	1	1	#NULL!	#NULL!		#NULL!	#NULL!	#NULL!	#NULL!	#NULL!	#NULL!	#NULL!	#NULL!
#NULL!	0	24.38	0	0	0	29	1	3880	1	#NULL!	#NULL!	1	#NULL!	#NULL!	#NULL!	#NULL!	#NULL!	#NULL!	#NULL!	#NULL!	#NULL!	#NULL!	#NULL!	#NULL!	#NULL!	#NULL!	#NULL!	#NULL!	#NULL!	#NULL!	#NULL!	#NULL!	#NULL!	#NULL!	#NULL!	0	1	1	#NULL!	#NULL!		#NULL!	#NULL!	#NULL!	#NULL!	#NULL!	#NULL!	#NULL!	#NULL!
#NULL!	0	24.34	0	0	0	41	2	3800	1	#NULL!	#NULL!	1	#NULL!	#NULL!	#NULL!	#NULL!	#NULL!	#NULL!	#NULL!	#NULL!	#NULL!	#NULL!	#NULL!	#NULL!	#NULL!	#NULL!	#NULL!	#NULL!	#NULL!	#NULL!	#NULL!	#NULL!	#NULL!	#NULL!	#NULL!	0	1	1	#NULL!	#NULL!		#NULL!	#NULL!	#NULL!	#NULL!	#NULL!	#NULL!	#NULL!	#NULL!
#NULL!	0	24.22	0	0	0	36	2	3200	1	#NULL!	#NULL!	1	#NULL!	#NULL!	#NULL!	#NULL!	#NULL!	#NULL!	#NULL!	#NULL!	#NULL!	#NULL!	#NULL!	#NULL!	#NULL!	#NULL!	#NULL!	#NULL!	#NULL!	#NULL!	#NULL!	#NULL!	#NULL!	#NULL!	#NULL!	0	1	1	#NULL!	#NULL!		#NULL!	#NULL!	#NULL!	#NULL!	#NULL!	#NULL!	#NULL!	#NULL!
#NULL!	0	24.15	0	0	0	42	2	3500	1	#NULL!	#NULL!	1	#NULL!	#NULL!	#NULL!	#NULL!	#NULL!	#NULL!	#NULL!	#NULL!	#NULL!	#NULL!	#NULL!	#NULL!	#NULL!	#NULL!	#NULL!	#NULL!	#NULL!	#NULL!	#NULL!	#NULL!	#NULL!	#NULL!	#NULL!	0	1	1	#NULL!	#NULL!		#NULL!	#NULL!	#NULL!	#NULL!	#NULL!	#NULL!	#NULL!	#NULL!
#NULL!	0	24.15	0	0	0	36	2	3150	1	#NULL!	#NULL!	1	#NULL!	#NULL!	#NULL!	#NULL!	#NULL!	#NULL!	#NULL!	#NULL!	#NULL!	#NULL!	#NULL!	#NULL!	#NULL!	#NULL!	#NULL!	#NULL!	#NULL!	#NULL!	#NULL!	#NULL!	#NULL!	#NULL!	#NULL!	0	1	1	#NULL!	#NULL!		#NULL!	#NULL!	#NULL!	#NULL!	#NULL!	#NULL!	#NULL!	#NULL!
#NULL!	0	24.09	0	0	0	32	1	3450	1	#NULL!	#NULL!	1	#NULL!	#NULL!	#NULL!	#NULL!	#NULL!	#NULL!	#NULL!	#NULL!	#NULL!	#NULL!	#NULL!	#NULL!	#NULL!	#NULL!	#NULL!	#NULL!	#NULL!	#NULL!	#NULL!	#NULL!	#NULL!	#NULL!	#NULL!	0	1	1	#NULL!	#NULL!		#NULL!	#NULL!	#NULL!	#NULL!	#NULL!	#NULL!	#NULL!	#NULL!
#NULL!	0	24.06	0	0	0	33	1	3920	1	#NULL!	#NULL!	1	#NULL!	#NULL!	#NULL!	#NULL!	#NULL!	#NULL!	#NULL!	#NULL!	#NULL!	#NULL!	#NULL!	#NULL!	#NULL!	#NULL!	#NULL!	#NULL!	#NULL!	#NULL!	#NULL!	#NULL!	#NULL!	#NULL!	#NULL!	0	1	1	#NULL!	#NULL!		#NULL!	#NULL!	#NULL!	#NULL!	#NULL!	#NULL!	#NULL!	#NULL!
#NULL!	0	23.99	0	0	0	36	2	3100	1	#NULL!	#NULL!	1	#NULL!	#NULL!	#NULL!	#NULL!	#NULL!	#NULL!	#NULL!	#NULL!	#NULL!	#NULL!	#NULL!	#NULL!	#NULL!	#NULL!	#NULL!	#NULL!	#NULL!	#NULL!	#NULL!	#NULL!	#NULL!	#NULL!	#NULL!	0	1	1	#NULL!	#NULL!		#NULL!	#NULL!	#NULL!	#NULL!	#NULL!	#NULL!	#NULL!	#NULL!
#NULL!	0	23.99	0	0	0	38	2	3000	1	#NULL!	#NULL!	1	#NULL!	#NULL!	#NULL!	#NULL!	#NULL!	#NULL!	#NULL!	#NULL!	#NULL!	#NULL!	#NULL!	#NULL!	#NULL!	#NULL!	#NULL!	#NULL!	#NULL!	#NULL!	#NULL!	#NULL!	#NULL!	#NULL!	#NULL!	0	1	1	#NULL!	#NULL!		#NULL!	#NULL!	#NULL!	#NULL!	#NULL!	#NULL!	#NULL!	#NULL!
#NULL!	0	23.89	0	0	0	25	0	3680	1	#NULL!	#NULL!	1	#NULL!	#NULL!	#NULL!	#NULL!	#NULL!	#NULL!	#NULL!	#NULL!	#NULL!	#NULL!	#NULL!	#NULL!	#NULL!	#NULL!	#NULL!	#NULL!	#NULL!	#NULL!	#NULL!	#NULL!	#NULL!	#NULL!	#NULL!	0	1	1	#NULL!	#NULL!		#NULL!	#NULL!	#NULL!	#NULL!	#NULL!	#NULL!	#NULL!	#NULL!
#NULL!	0	23.89	0	0	0	34	1	3800	1	#NULL!	#NULL!	1	#NULL!	#NULL!	#NULL!	#NULL!	#NULL!	#NULL!	#NULL!	#NULL!	#NULL!	#NULL!	#NULL!	#NULL!	#NULL!	#NULL!	#NULL!	#NULL!	#NULL!	#NULL!	#NULL!	#NULL!	#NULL!	#NULL!	#NULL!	0	1	1	#NULL!	#NULL!		#NULL!	#NULL!	#NULL!	#NULL!	#NULL!	#NULL!	#NULL!	#NULL!
#NULL!	0	23.88	0	0	0	40	2	3100	1	#NULL!	#NULL!	1	#NULL!	#NULL!	#NULL!	#NULL!	#NULL!	#NULL!	#NULL!	#NULL!	#NULL!	#NULL!	#NULL!	#NULL!	#NULL!	#NULL!	#NULL!	#NULL!	#NULL!	#NULL!	#NULL!	#NULL!	#NULL!	#NULL!	#NULL!	0	1	1	#NULL!	#NULL!		#NULL!	#NULL!	#NULL!	#NULL!	#NULL!	#NULL!	#NULL!	#NULL!
#NULL!	0	23.84	0	0	0	36	2	3800	1	#NULL!	#NULL!	1	#NULL!	#NULL!	#NULL!	#NULL!	#NULL!	#NULL!	#NULL!	#NULL!	#NULL!	#NULL!	#NULL!	#NULL!	#NULL!	#NULL!	#NULL!	#NULL!	#NULL!	#NULL!	#NULL!	#NULL!	#NULL!	#NULL!	#NULL!	0	1	1	#NULL!	#NULL!		#NULL!	#NULL!	#NULL!	#NULL!	#NULL!	#NULL!	#NULL!	#NULL!
#NULL!	0	23.84	0	0	0	39	2	3950	1	#NULL!	#NULL!	1	#NULL!	#NULL!	#NULL!	#NULL!	#NULL!	#NULL!	#NULL!	#NULL!	#NULL!	#NULL!	#NULL!	#NULL!	#NULL!	#NULL!	#NULL!	#NULL!	#NULL!	#NULL!	#NULL!	#NULL!	#NULL!	#NULL!	#NULL!	0	1	1	#NULL!	#NULL!		#NULL!	#NULL!	#NULL!	#NULL!	#NULL!	#NULL!	#NULL!	#NULL!
#NULL!	0	23.81	0	0	0	33	1	2750	1	#NULL!	#NULL!	1	#NULL!	#NULL!	#NULL!	#NULL!	#NULL!	#NULL!	#NULL!	#NULL!	#NULL!	#NULL!	#NULL!	#NULL!	#NULL!	#NULL!	#NULL!	#NULL!	#NULL!	#NULL!	#NULL!	#NULL!	#NULL!	#NULL!	#NULL!	0	1	1	#NULL!	#NULL!		#NULL!	#NULL!	#NULL!	#NULL!	#NULL!	#NULL!	#NULL!	#NULL!
#NULL!	0	23.81	0	0	0	38	2	3900	1	#NULL!	#NULL!	1	#NULL!	#NULL!	#NULL!	#NULL!	#NULL!	#NULL!	#NULL!	#NULL!	#NULL!	#NULL!	#NULL!	#NULL!	#NULL!	#NULL!	#NULL!	#NULL!	#NULL!	#NULL!	#NULL!	#NULL!	#NULL!	#NULL!	#NULL!	0	1	1	#NULL!	#NULL!		#NULL!	#NULL!	#NULL!	#NULL!	#NULL!	#NULL!	#NULL!	#NULL!
#NULL!	0	23.77	0	0	0	29	1	3100	1	#NULL!	#NULL!	1	#NULL!	#NULL!	#NULL!	#NULL!	#NULL!	#NULL!	#NULL!	#NULL!	#NULL!	#NULL!	#NULL!	#NULL!	#NULL!	#NULL!	#NULL!	#NULL!	#NULL!	#NULL!	#NULL!	#NULL!	#NULL!	#NULL!	#NULL!	0	1	1	#NULL!	#NULL!		#NULL!	#NULL!	#NULL!	#NULL!	#NULL!	#NULL!	#NULL!	#NULL!
#NULL!	0	23.74	0	0	0	35	1	2600	1	#NULL!	#NULL!	1	#NULL!	#NULL!	#NULL!	#NULL!	#NULL!	#NULL!	#NULL!	#NULL!	#NULL!	#NULL!	#NULL!	#NULL!	#NULL!	#NULL!	#NULL!	#NULL!	#NULL!	#NULL!	#NULL!	#NULL!	#NULL!	#NULL!	#NULL!	0	1	1	#NULL!	#NULL!		#NULL!	#NULL!	#NULL!	#NULL!	#NULL!	#NULL!	#NULL!	#NULL!
#NULL!	0	23.72	0	0	0	34	1	3550	1	#NULL!	#NULL!	1	#NULL!	#NULL!	#NULL!	#NULL!	#NULL!	#NULL!	#NULL!	#NULL!	#NULL!	#NULL!	#NULL!	#NULL!	#NULL!	#NULL!	#NULL!	#NULL!	#NULL!	#NULL!	#NULL!	#NULL!	#NULL!	#NULL!	#NULL!	0	1	1	#NULL!	#NULL!		#NULL!	#NULL!	#NULL!	#NULL!	#NULL!	#NULL!	#NULL!	#NULL!
#NULL!	0	23.67	0	0	0	33	1	3400	1	#NULL!	#NULL!	1	#NULL!	#NULL!	#NULL!	#NULL!	#NULL!	#NULL!	#NULL!	#NULL!	#NULL!	#NULL!	#NULL!	#NULL!	#NULL!	#NULL!	#NULL!	#NULL!	#NULL!	#NULL!	#NULL!	#NULL!	#NULL!	#NULL!	#NULL!	0	1	1	#NULL!	#NULL!		#NULL!	#NULL!	#NULL!	#NULL!	#NULL!	#NULL!	#NULL!	#NULL!
#NULL!	0	23.51	0	0	0	36	2	3395	1	#NULL!	#NULL!	1	#NULL!	#NULL!	#NULL!	#NULL!	#NULL!	#NULL!	#NULL!	#NULL!	#NULL!	#NULL!	#NULL!	#NULL!	#NULL!	#NULL!	#NULL!	#NULL!	#NULL!	#NULL!	#NULL!	#NULL!	#NULL!	#NULL!	#NULL!	0	1	1	#NULL!	#NULL!		#NULL!	#NULL!	#NULL!	#NULL!	#NULL!	#NULL!	#NULL!	#NULL!
#NULL!	0	23.51	0	0	0	31	1	3225	1	#NULL!	#NULL!	1	#NULL!	#NULL!	#NULL!	#NULL!	#NULL!	#NULL!	#NULL!	#NULL!	#NULL!	#NULL!	#NULL!	#NULL!	#NULL!	#NULL!	#NULL!	#NULL!	#NULL!	#NULL!	#NULL!	#NULL!	#NULL!	#NULL!	#NULL!	0	1	1	#NULL!	#NULL!		#NULL!	#NULL!	#NULL!	#NULL!	#NULL!	#NULL!	#NULL!	#NULL!
#NULL!	0	23.51	0	0	0	44	2	3100	1	#NULL!	#NULL!	1	#NULL!	#NULL!	#NULL!	#NULL!	#NULL!	#NULL!	#NULL!	#NULL!	#NULL!	#NULL!	#NULL!	#NULL!	#NULL!	#NULL!	#NULL!	#NULL!	#NULL!	#NULL!	#NULL!	#NULL!	#NULL!	#NULL!	#NULL!	0	1	1	#NULL!	#NULL!		#NULL!	#NULL!	#NULL!	#NULL!	#NULL!	#NULL!	#NULL!	#NULL!
#NULL!	0	23.46	0	0	0	41	2	3800	1	#NULL!	#NULL!	1	#NULL!	#NULL!	#NULL!	#NULL!	#NULL!	#NULL!	#NULL!	#NULL!	#NULL!	#NULL!	#NULL!	#NULL!	#NULL!	#NULL!	#NULL!	#NULL!	#NULL!	#NULL!	#NULL!	#NULL!	#NULL!	#NULL!	#NULL!	0	1	1	#NULL!	#NULL!		#NULL!	#NULL!	#NULL!	#NULL!	#NULL!	#NULL!	#NULL!	#NULL!
#NULL!	0	23.39	0	0	0	38	2	3350	1	#NULL!	#NULL!	1	#NULL!	#NULL!	#NULL!	#NULL!	#NULL!	#NULL!	#NULL!	#NULL!	#NULL!	#NULL!	#NULL!	#NULL!	#NULL!	#NULL!	#NULL!	#NULL!	#NULL!	#NULL!	#NULL!	#NULL!	#NULL!	#NULL!	#NULL!	0	1	1	#NULL!	#NULL!		#NULL!	#NULL!	#NULL!	#NULL!	#NULL!	#NULL!	#NULL!	#NULL!
#NULL!	0	23.3	0	0	0	28	1	3108	1	#NULL!	#NULL!	1	#NULL!	#NULL!	#NULL!	#NULL!	#NULL!	#NULL!	#NULL!	#NULL!	#NULL!	#NULL!	#NULL!	#NULL!	#NULL!	#NULL!	#NULL!	#NULL!	#NULL!	#NULL!	#NULL!	#NULL!	#NULL!	#NULL!	#NULL!	0	1	1	#NULL!	#NULL!		#NULL!	#NULL!	#NULL!	#NULL!	#NULL!	#NULL!	#NULL!	#NULL!
#NULL!	0	23.2	0	0	0	30	1	3600	1	#NULL!	#NULL!	1	#NULL!	#NULL!	#NULL!	#NULL!	#NULL!	#NULL!	#NULL!	#NULL!	#NULL!	#NULL!	#NULL!	#NULL!	#NULL!	#NULL!	#NULL!	#NULL!	#NULL!	#NULL!	#NULL!	#NULL!	#NULL!	#NULL!	#NULL!	0	1	1	#NULL!	#NULL!		#NULL!	#NULL!	#NULL!	#NULL!	#NULL!	#NULL!	#NULL!	#NULL!
#NULL!	0	23.2	0	0	0	37	2	3950	1	#NULL!	#NULL!	1	#NULL!	#NULL!	#NULL!	#NULL!	#NULL!	#NULL!	#NULL!	#NULL!	#NULL!	#NULL!	#NULL!	#NULL!	#NULL!	#NULL!	#NULL!	#NULL!	#NULL!	#NULL!	#NULL!	#NULL!	#NULL!	#NULL!	#NULL!	0	1	1	#NULL!	#NULL!		#NULL!	#NULL!	#NULL!	#NULL!	#NULL!	#NULL!	#NULL!	#NULL!
#NULL!	0	23.18	0	0	0	34	1	3200	1	#NULL!	#NULL!	1	#NULL!	#NULL!	#NULL!	#NULL!	#NULL!	#NULL!	#NULL!	#NULL!	#NULL!	#NULL!	#NULL!	#NULL!	#NULL!	#NULL!	#NULL!	#NULL!	#NULL!	#NULL!	#NULL!	#NULL!	#NULL!	#NULL!	#NULL!	0	1	1	#NULL!	#NULL!		#NULL!	#NULL!	#NULL!	#NULL!	#NULL!	#NULL!	#NULL!	#NULL!
#NULL!	0	23.15	0	0	0	36	2	3600	1	#NULL!	#NULL!	1	#NULL!	#NULL!	#NULL!	#NULL!	#NULL!	#NULL!	#NULL!	#NULL!	#NULL!	#NULL!	#NULL!	#NULL!	#NULL!	#NULL!	#NULL!	#NULL!	#NULL!	#NULL!	#NULL!	#NULL!	#NULL!	#NULL!	#NULL!	0	1	1	#NULL!	#NULL!		#NULL!	#NULL!	#NULL!	#NULL!	#NULL!	#NULL!	#NULL!	#NULL!
#NULL!	0	23.15	0	0	0	33	1	2600	1	#NULL!	#NULL!	1	#NULL!	#NULL!	#NULL!	#NULL!	#NULL!	#NULL!	#NULL!	#NULL!	#NULL!	#NULL!	#NULL!	#NULL!	#NULL!	#NULL!	#NULL!	#NULL!	#NULL!	#NULL!	#NULL!	#NULL!	#NULL!	#NULL!	#NULL!	0	1	1	#NULL!	#NULL!		#NULL!	#NULL!	#NULL!	#NULL!	#NULL!	#NULL!	#NULL!	#NULL!
#NULL!	0	23.15	0	0	0	37	2	3200	1	#NULL!	#NULL!	1	#NULL!	#NULL!	#NULL!	#NULL!	#NULL!	#NULL!	#NULL!	#NULL!	#NULL!	#NULL!	#NULL!	#NULL!	#NULL!	#NULL!	#NULL!	#NULL!	#NULL!	#NULL!	#NULL!	#NULL!	#NULL!	#NULL!	#NULL!	0	1	1	#NULL!	#NULL!		#NULL!	#NULL!	#NULL!	#NULL!	#NULL!	#NULL!	#NULL!	#NULL!
#NULL!	0	23.14	0	0	0	35	1	3500	1	#NULL!	#NULL!	1	#NULL!	#NULL!	#NULL!	#NULL!	#NULL!	#NULL!	#NULL!	#NULL!	#NULL!	#NULL!	#NULL!	#NULL!	#NULL!	#NULL!	#NULL!	#NULL!	#NULL!	#NULL!	#NULL!	#NULL!	#NULL!	#NULL!	#NULL!	0	1	1	#NULL!	#NULL!		#NULL!	#NULL!	#NULL!	#NULL!	#NULL!	#NULL!	#NULL!	#NULL!
#NULL!	0	23.12	0	0	0	42	2	3800	1	#NULL!	#NULL!	1	#NULL!	#NULL!	#NULL!	#NULL!	#NULL!	#NULL!	#NULL!	#NULL!	#NULL!	#NULL!	#NULL!	#NULL!	#NULL!	#NULL!	#NULL!	#NULL!	#NULL!	#NULL!	#NULL!	#NULL!	#NULL!	#NULL!	#NULL!	0	1	1	#NULL!	#NULL!		#NULL!	#NULL!	#NULL!	#NULL!	#NULL!	#NULL!	#NULL!	#NULL!
#NULL!	0	23.12	0	0	0	38	2	3500	1	#NULL!	#NULL!	1	#NULL!	#NULL!	#NULL!	#NULL!	#NULL!	#NULL!	#NULL!	#NULL!	#NULL!	#NULL!	#NULL!	#NULL!	#NULL!	#NULL!	#NULL!	#NULL!	#NULL!	#NULL!	#NULL!	#NULL!	#NULL!	#NULL!	#NULL!	0	1	1	#NULL!	#NULL!		#NULL!	#NULL!	#NULL!	#NULL!	#NULL!	#NULL!	#NULL!	#NULL!
#NULL!	0	23.1	0	0	0	35	1	4000	1	#NULL!	#NULL!	1	#NULL!	#NULL!	#NULL!	#NULL!	#NULL!	#NULL!	#NULL!	#NULL!	#NULL!	#NULL!	#NULL!	#NULL!	#NULL!	#NULL!	#NULL!	#NULL!	#NULL!	#NULL!	#NULL!	#NULL!	#NULL!	#NULL!	#NULL!	0	1	1	#NULL!	#NULL!		#NULL!	#NULL!	#NULL!	#NULL!	#NULL!	#NULL!	#NULL!	#NULL!
#NULL!	0	23.1	0	0	0	39	2	3100	1	#NULL!	#NULL!	1	#NULL!	#NULL!	#NULL!	#NULL!	#NULL!	#NULL!	#NULL!	#NULL!	#NULL!	#NULL!	#NULL!	#NULL!	#NULL!	#NULL!	#NULL!	#NULL!	#NULL!	#NULL!	#NULL!	#NULL!	#NULL!	#NULL!	#NULL!	0	1	1	#NULL!	#NULL!		#NULL!	#NULL!	#NULL!	#NULL!	#NULL!	#NULL!	#NULL!	#NULL!
#NULL!	0	23.04	0	0	0	35	1	3200	1	#NULL!	#NULL!	1	#NULL!	#NULL!	#NULL!	#NULL!	#NULL!	#NULL!	#NULL!	#NULL!	#NULL!	#NULL!	#NULL!	#NULL!	#NULL!	#NULL!	#NULL!	#NULL!	#NULL!	#NULL!	#NULL!	#NULL!	#NULL!	#NULL!	#NULL!	0	1	1	#NULL!	#NULL!		#NULL!	#NULL!	#NULL!	#NULL!	#NULL!	#NULL!	#NULL!	#NULL!
#NULL!	0	22.99	0	0	0	39	2	4000	1	#NULL!	#NULL!	1	#NULL!	#NULL!	#NULL!	#NULL!	#NULL!	#NULL!	#NULL!	#NULL!	#NULL!	#NULL!	#NULL!	#NULL!	#NULL!	#NULL!	#NULL!	#NULL!	#NULL!	#NULL!	#NULL!	#NULL!	#NULL!	#NULL!	#NULL!	0	1	1	#NULL!	#NULL!		#NULL!	#NULL!	#NULL!	#NULL!	#NULL!	#NULL!	#NULL!	#NULL!
#NULL!	0	22.99	0	0	0	29	1	3450	1	#NULL!	#NULL!	1	#NULL!	#NULL!	#NULL!	#NULL!	#NULL!	#NULL!	#NULL!	#NULL!	#NULL!	#NULL!	#NULL!	#NULL!	#NULL!	#NULL!	#NULL!	#NULL!	#NULL!	#NULL!	#NULL!	#NULL!	#NULL!	#NULL!	#NULL!	0	1	1	#NULL!	#NULL!		#NULL!	#NULL!	#NULL!	#NULL!	#NULL!	#NULL!	#NULL!	#NULL!
#NULL!	0	22.89	0	0	0	29	1	3800	1	#NULL!	#NULL!	1	#NULL!	#NULL!	#NULL!	#NULL!	#NULL!	#NULL!	#NULL!	#NULL!	#NULL!	#NULL!	#NULL!	#NULL!	#NULL!	#NULL!	#NULL!	#NULL!	#NULL!	#NULL!	#NULL!	#NULL!	#NULL!	#NULL!	#NULL!	0	1	1	#NULL!	#NULL!		#NULL!	#NULL!	#NULL!	#NULL!	#NULL!	#NULL!	#NULL!	#NULL!
#NULL!	0	22.86	0	0	0	34	1	3700	1	#NULL!	#NULL!	1	#NULL!	#NULL!	#NULL!	#NULL!	#NULL!	#NULL!	#NULL!	#NULL!	#NULL!	#NULL!	#NULL!	#NULL!	#NULL!	#NULL!	#NULL!	#NULL!	#NULL!	#NULL!	#NULL!	#NULL!	#NULL!	#NULL!	#NULL!	0	1	1	#NULL!	#NULL!		#NULL!	#NULL!	#NULL!	#NULL!	#NULL!	#NULL!	#NULL!	#NULL!
#NULL!	0	22.79	0	0	0	38	2	4000	1	#NULL!	#NULL!	1	#NULL!	#NULL!	#NULL!	#NULL!	#NULL!	#NULL!	#NULL!	#NULL!	#NULL!	#NULL!	#NULL!	#NULL!	#NULL!	#NULL!	#NULL!	#NULL!	#NULL!	#NULL!	#NULL!	#NULL!	#NULL!	#NULL!	#NULL!	0	1	1	#NULL!	#NULL!		#NULL!	#NULL!	#NULL!	#NULL!	#NULL!	#NULL!	#NULL!	#NULL!
#NULL!	0	22.78	0	0	0	30	1	3900	1	#NULL!	#NULL!	1	#NULL!	#NULL!	#NULL!	#NULL!	#NULL!	#NULL!	#NULL!	#NULL!	#NULL!	#NULL!	#NULL!	#NULL!	#NULL!	#NULL!	#NULL!	#NULL!	#NULL!	#NULL!	#NULL!	#NULL!	#NULL!	#NULL!	#NULL!	0	1	1	#NULL!	#NULL!		#NULL!	#NULL!	#NULL!	#NULL!	#NULL!	#NULL!	#NULL!	#NULL!
#NULL!	0	22.72	0	0	0	41	2	3900	1	#NULL!	#NULL!	1	#NULL!	#NULL!	#NULL!	#NULL!	#NULL!	#NULL!	#NULL!	#NULL!	#NULL!	#NULL!	#NULL!	#NULL!	#NULL!	#NULL!	#NULL!	#NULL!	#NULL!	#NULL!	#NULL!	#NULL!	#NULL!	#NULL!	#NULL!	0	1	1	#NULL!	#NULL!		#NULL!	#NULL!	#NULL!	#NULL!	#NULL!	#NULL!	#NULL!	#NULL!
#NULL!	0	22.59	0	0	0	33	1	3530	1	#NULL!	#NULL!	1	#NULL!	#NULL!	#NULL!	#NULL!	#NULL!	#NULL!	#NULL!	#NULL!	#NULL!	#NULL!	#NULL!	#NULL!	#NULL!	#NULL!	#NULL!	#NULL!	#NULL!	#NULL!	#NULL!	#NULL!	#NULL!	#NULL!	#NULL!	0	1	1	#NULL!	#NULL!		#NULL!	#NULL!	#NULL!	#NULL!	#NULL!	#NULL!	#NULL!	#NULL!
#NULL!	0	22.55	0	0	0	41	2	2600	1	#NULL!	#NULL!	1	#NULL!	#NULL!	#NULL!	#NULL!	#NULL!	#NULL!	#NULL!	#NULL!	#NULL!	#NULL!	#NULL!	#NULL!	#NULL!	#NULL!	#NULL!	#NULL!	#NULL!	#NULL!	#NULL!	#NULL!	#NULL!	#NULL!	#NULL!	0	1	1	#NULL!	#NULL!		#NULL!	#NULL!	#NULL!	#NULL!	#NULL!	#NULL!	#NULL!	#NULL!
#NULL!	0	22.46	0	0	0	44	2	3000	1	#NULL!	#NULL!	1	#NULL!	#NULL!	#NULL!	#NULL!	#NULL!	#NULL!	#NULL!	#NULL!	#NULL!	#NULL!	#NULL!	#NULL!	#NULL!	#NULL!	#NULL!	#NULL!	#NULL!	#NULL!	#NULL!	#NULL!	#NULL!	#NULL!	#NULL!	0	1	1	#NULL!	#NULL!		#NULL!	#NULL!	#NULL!	#NULL!	#NULL!	#NULL!	#NULL!	#NULL!
#NULL!	0	22.45	0	0	0	29	1	2600	1	#NULL!	#NULL!	1	#NULL!	#NULL!	#NULL!	#NULL!	#NULL!	#NULL!	#NULL!	#NULL!	#NULL!	#NULL!	#NULL!	#NULL!	#NULL!	#NULL!	#NULL!	#NULL!	#NULL!	#NULL!	#NULL!	#NULL!	#NULL!	#NULL!	#NULL!	0	1	1	#NULL!	#NULL!		#NULL!	#NULL!	#NULL!	#NULL!	#NULL!	#NULL!	#NULL!	#NULL!
#NULL!	0	22.4	0	0	0	29	1	3200	1	#NULL!	#NULL!	1	#NULL!	#NULL!	#NULL!	#NULL!	#NULL!	#NULL!	#NULL!	#NULL!	#NULL!	#NULL!	#NULL!	#NULL!	#NULL!	#NULL!	#NULL!	#NULL!	#NULL!	#NULL!	#NULL!	#NULL!	#NULL!	#NULL!	#NULL!	0	1	1	#NULL!	#NULL!		#NULL!	#NULL!	#NULL!	#NULL!	#NULL!	#NULL!	#NULL!	#NULL!
#NULL!	0	22.34	0	0	0	34	1	3100	1	#NULL!	#NULL!	1	#NULL!	#NULL!	#NULL!	#NULL!	#NULL!	#NULL!	#NULL!	#NULL!	#NULL!	#NULL!	#NULL!	#NULL!	#NULL!	#NULL!	#NULL!	#NULL!	#NULL!	#NULL!	#NULL!	#NULL!	#NULL!	#NULL!	#NULL!	0	1	1	#NULL!	#NULL!		#NULL!	#NULL!	#NULL!	#NULL!	#NULL!	#NULL!	#NULL!	#NULL!
#NULL!	0	22.31	0	0	0	34	1	4000	1	#NULL!	#NULL!	1	#NULL!	#NULL!	#NULL!	#NULL!	#NULL!	#NULL!	#NULL!	#NULL!	#NULL!	#NULL!	#NULL!	#NULL!	#NULL!	#NULL!	#NULL!	#NULL!	#NULL!	#NULL!	#NULL!	#NULL!	#NULL!	#NULL!	#NULL!	0	1	1	#NULL!	#NULL!		#NULL!	#NULL!	#NULL!	#NULL!	#NULL!	#NULL!	#NULL!	#NULL!
#NULL!	0	22.31	0	0	0	35	1	3800	1	#NULL!	#NULL!	1	#NULL!	#NULL!	#NULL!	#NULL!	#NULL!	#NULL!	#NULL!	#NULL!	#NULL!	#NULL!	#NULL!	#NULL!	#NULL!	#NULL!	#NULL!	#NULL!	#NULL!	#NULL!	#NULL!	#NULL!	#NULL!	#NULL!	#NULL!	0	1	1	#NULL!	#NULL!		#NULL!	#NULL!	#NULL!	#NULL!	#NULL!	#NULL!	#NULL!	#NULL!
#NULL!	0	22.31	0	0	0	30	1	3750	1	#NULL!	#NULL!	1	#NULL!	#NULL!	#NULL!	#NULL!	#NULL!	#NULL!	#NULL!	#NULL!	#NULL!	#NULL!	#NULL!	#NULL!	#NULL!	#NULL!	#NULL!	#NULL!	#NULL!	#NULL!	#NULL!	#NULL!	#NULL!	#NULL!	#NULL!	0	1	1	#NULL!	#NULL!		#NULL!	#NULL!	#NULL!	#NULL!	#NULL!	#NULL!	#NULL!	#NULL!
#NULL!	0	22.22	0	0	0	40	2	3700	1	#NULL!	#NULL!	1	#NULL!	#NULL!	#NULL!	#NULL!	#NULL!	#NULL!	#NULL!	#NULL!	#NULL!	#NULL!	#NULL!	#NULL!	#NULL!	#NULL!	#NULL!	#NULL!	#NULL!	#NULL!	#NULL!	#NULL!	#NULL!	#NULL!	#NULL!	0	1	1	#NULL!	#NULL!		#NULL!	#NULL!	#NULL!	#NULL!	#NULL!	#NULL!	#NULL!	#NULL!
#NULL!	0	22.22	0	0	0	33	1	3500	1	#NULL!	#NULL!	1	#NULL!	#NULL!	#NULL!	#NULL!	#NULL!	#NULL!	#NULL!	#NULL!	#NULL!	#NULL!	#NULL!	#NULL!	#NULL!	#NULL!	#NULL!	#NULL!	#NULL!	#NULL!	#NULL!	#NULL!	#NULL!	#NULL!	#NULL!	0	1	1	#NULL!	#NULL!		#NULL!	#NULL!	#NULL!	#NULL!	#NULL!	#NULL!	#NULL!	#NULL!
#NULL!	0	22.22	0	0	0	32	1	3500	1	#NULL!	#NULL!	1	#NULL!	#NULL!	#NULL!	#NULL!	#NULL!	#NULL!	#NULL!	#NULL!	#NULL!	#NULL!	#NULL!	#NULL!	#NULL!	#NULL!	#NULL!	#NULL!	#NULL!	#NULL!	#NULL!	#NULL!	#NULL!	#NULL!	#NULL!	0	1	1	#NULL!	#NULL!		#NULL!	#NULL!	#NULL!	#NULL!	#NULL!	#NULL!	#NULL!	#NULL!
#NULL!	0	22.22	0	0	0	39	2	2600	1	#NULL!	#NULL!	1	#NULL!	#NULL!	#NULL!	#NULL!	#NULL!	#NULL!	#NULL!	#NULL!	#NULL!	#NULL!	#NULL!	#NULL!	#NULL!	#NULL!	#NULL!	#NULL!	#NULL!	#NULL!	#NULL!	#NULL!	#NULL!	#NULL!	#NULL!	0	1	1	#NULL!	#NULL!		#NULL!	#NULL!	#NULL!	#NULL!	#NULL!	#NULL!	#NULL!	#NULL!
#NULL!	0	22.21	0	0	0	33	1	3200	1	#NULL!	#NULL!	1	#NULL!	#NULL!	#NULL!	#NULL!	#NULL!	#NULL!	#NULL!	#NULL!	#NULL!	#NULL!	#NULL!	#NULL!	#NULL!	#NULL!	#NULL!	#NULL!	#NULL!	#NULL!	#NULL!	#NULL!	#NULL!	#NULL!	#NULL!	0	1	1	#NULL!	#NULL!		#NULL!	#NULL!	#NULL!	#NULL!	#NULL!	#NULL!	#NULL!	#NULL!
#NULL!	0	22.16	0	0	0	40	2	2650	1	#NULL!	#NULL!	1	#NULL!	#NULL!	#NULL!	#NULL!	#NULL!	#NULL!	#NULL!	#NULL!	#NULL!	#NULL!	#NULL!	#NULL!	#NULL!	#NULL!	#NULL!	#NULL!	#NULL!	#NULL!	#NULL!	#NULL!	#NULL!	#NULL!	#NULL!	0	1	1	#NULL!	#NULL!		#NULL!	#NULL!	#NULL!	#NULL!	#NULL!	#NULL!	#NULL!	#NULL!
#NULL!	0	22.15	0	0	0	22	0	3800	1	#NULL!	#NULL!	1	#NULL!	#NULL!	#NULL!	#NULL!	#NULL!	#NULL!	#NULL!	#NULL!	#NULL!	#NULL!	#NULL!	#NULL!	#NULL!	#NULL!	#NULL!	#NULL!	#NULL!	#NULL!	#NULL!	#NULL!	#NULL!	#NULL!	#NULL!	0	1	1	#NULL!	#NULL!		#NULL!	#NULL!	#NULL!	#NULL!	#NULL!	#NULL!	#NULL!	#NULL!
#NULL!	0	22.13	0	0	0	30	1	3900	1	#NULL!	#NULL!	1	#NULL!	#NULL!	#NULL!	#NULL!	#NULL!	#NULL!	#NULL!	#NULL!	#NULL!	#NULL!	#NULL!	#NULL!	#NULL!	#NULL!	#NULL!	#NULL!	#NULL!	#NULL!	#NULL!	#NULL!	#NULL!	#NULL!	#NULL!	0	1	1	#NULL!	#NULL!		#NULL!	#NULL!	#NULL!	#NULL!	#NULL!	#NULL!	#NULL!	#NULL!
#NULL!	0	21.98	0	0	0	38	2	3800	1	#NULL!	#NULL!	1	#NULL!	#NULL!	#NULL!	#NULL!	#NULL!	#NULL!	#NULL!	#NULL!	#NULL!	#NULL!	#NULL!	#NULL!	#NULL!	#NULL!	#NULL!	#NULL!	#NULL!	#NULL!	#NULL!	#NULL!	#NULL!	#NULL!	#NULL!	0	1	1	#NULL!	#NULL!		#NULL!	#NULL!	#NULL!	#NULL!	#NULL!	#NULL!	#NULL!	#NULL!
#NULL!	0	21.97	0	0	0	39	2	4000	1	#NULL!	#NULL!	1	#NULL!	#NULL!	#NULL!	#NULL!	#NULL!	#NULL!	#NULL!	#NULL!	#NULL!	#NULL!	#NULL!	#NULL!	#NULL!	#NULL!	#NULL!	#NULL!	#NULL!	#NULL!	#NULL!	#NULL!	#NULL!	#NULL!	#NULL!	0	1	1	#NULL!	#NULL!		#NULL!	#NULL!	#NULL!	#NULL!	#NULL!	#NULL!	#NULL!	#NULL!
#NULL!	0	21.95	0	0	0	40	2	3800	1	#NULL!	#NULL!	1	#NULL!	#NULL!	#NULL!	#NULL!	#NULL!	#NULL!	#NULL!	#NULL!	#NULL!	#NULL!	#NULL!	#NULL!	#NULL!	#NULL!	#NULL!	#NULL!	#NULL!	#NULL!	#NULL!	#NULL!	#NULL!	#NULL!	#NULL!	0	1	1	#NULL!	#NULL!		#NULL!	#NULL!	#NULL!	#NULL!	#NULL!	#NULL!	#NULL!	#NULL!
#NULL!	0	21.88	0	0	0	39	2	3500	1	#NULL!	#NULL!	1	#NULL!	#NULL!	#NULL!	#NULL!	#NULL!	#NULL!	#NULL!	#NULL!	#NULL!	#NULL!	#NULL!	#NULL!	#NULL!	#NULL!	#NULL!	#NULL!	#NULL!	#NULL!	#NULL!	#NULL!	#NULL!	#NULL!	#NULL!	0	1	1	#NULL!	#NULL!		#NULL!	#NULL!	#NULL!	#NULL!	#NULL!	#NULL!	#NULL!	#NULL!
#NULL!	0	21.8	0	0	0	43	2	3000	1	#NULL!	#NULL!	1	#NULL!	#NULL!	#NULL!	#NULL!	#NULL!	#NULL!	#NULL!	#NULL!	#NULL!	#NULL!	#NULL!	#NULL!	#NULL!	#NULL!	#NULL!	#NULL!	#NULL!	#NULL!	#NULL!	#NULL!	#NULL!	#NULL!	#NULL!	0	1	1	#NULL!	#NULL!		#NULL!	#NULL!	#NULL!	#NULL!	#NULL!	#NULL!	#NULL!	#NULL!
#NULL!	0	21.72	0	0	0	41	2	3000	1	#NULL!	#NULL!	1	#NULL!	#NULL!	#NULL!	#NULL!	#NULL!	#NULL!	#NULL!	#NULL!	#NULL!	#NULL!	#NULL!	#NULL!	#NULL!	#NULL!	#NULL!	#NULL!	#NULL!	#NULL!	#NULL!	#NULL!	#NULL!	#NULL!	#NULL!	0	1	1	#NULL!	#NULL!		#NULL!	#NULL!	#NULL!	#NULL!	#NULL!	#NULL!	#NULL!	#NULL!
#NULL!	0	21.6	0	0	0	38	2	3000	1	#NULL!	#NULL!	1	#NULL!	#NULL!	#NULL!	#NULL!	#NULL!	#NULL!	#NULL!	#NULL!	#NULL!	#NULL!	#NULL!	#NULL!	#NULL!	#NULL!	#NULL!	#NULL!	#NULL!	#NULL!	#NULL!	#NULL!	#NULL!	#NULL!	#NULL!	0	1	1	#NULL!	#NULL!		#NULL!	#NULL!	#NULL!	#NULL!	#NULL!	#NULL!	#NULL!	#NULL!
#NULL!	0	21.6	0	0	0	22	0	2800	1	#NULL!	#NULL!	1	#NULL!	#NULL!	#NULL!	#NULL!	#NULL!	#NULL!	#NULL!	#NULL!	#NULL!	#NULL!	#NULL!	#NULL!	#NULL!	#NULL!	#NULL!	#NULL!	#NULL!	#NULL!	#NULL!	#NULL!	#NULL!	#NULL!	#NULL!	0	1	1	#NULL!	#NULL!		#NULL!	#NULL!	#NULL!	#NULL!	#NULL!	#NULL!	#NULL!	#NULL!
#NULL!	0	21.5	0	0	0	39	2	3600	1	#NULL!	#NULL!	1	#NULL!	#NULL!	#NULL!	#NULL!	#NULL!	#NULL!	#NULL!	#NULL!	#NULL!	#NULL!	#NULL!	#NULL!	#NULL!	#NULL!	#NULL!	#NULL!	#NULL!	#NULL!	#NULL!	#NULL!	#NULL!	#NULL!	#NULL!	0	1	1	#NULL!	#NULL!		#NULL!	#NULL!	#NULL!	#NULL!	#NULL!	#NULL!	#NULL!	#NULL!
#NULL!	0	21.5	0	0	0	37	2	3400	1	#NULL!	#NULL!	1	#NULL!	#NULL!	#NULL!	#NULL!	#NULL!	#NULL!	#NULL!	#NULL!	#NULL!	#NULL!	#NULL!	#NULL!	#NULL!	#NULL!	#NULL!	#NULL!	#NULL!	#NULL!	#NULL!	#NULL!	#NULL!	#NULL!	#NULL!	0	1	1	#NULL!	#NULL!		#NULL!	#NULL!	#NULL!	#NULL!	#NULL!	#NULL!	#NULL!	#NULL!
#NULL!	0	21.46	0	0	0	36	2	4000	1	#NULL!	#NULL!	1	#NULL!	#NULL!	#NULL!	#NULL!	#NULL!	#NULL!	#NULL!	#NULL!	#NULL!	#NULL!	#NULL!	#NULL!	#NULL!	#NULL!	#NULL!	#NULL!	#NULL!	#NULL!	#NULL!	#NULL!	#NULL!	#NULL!	#NULL!	0	1	1	#NULL!	#NULL!		#NULL!	#NULL!	#NULL!	#NULL!	#NULL!	#NULL!	#NULL!	#NULL!
#NULL!	0	21.46	0	0	0	35	1	3200	1	#NULL!	#NULL!	1	#NULL!	#NULL!	#NULL!	#NULL!	#NULL!	#NULL!	#NULL!	#NULL!	#NULL!	#NULL!	#NULL!	#NULL!	#NULL!	#NULL!	#NULL!	#NULL!	#NULL!	#NULL!	#NULL!	#NULL!	#NULL!	#NULL!	#NULL!	0	1	1	#NULL!	#NULL!		#NULL!	#NULL!	#NULL!	#NULL!	#NULL!	#NULL!	#NULL!	#NULL!
#NULL!	0	21.45	0	0	0	32	1	3400	1	#NULL!	#NULL!	1	#NULL!	#NULL!	#NULL!	#NULL!	#NULL!	#NULL!	#NULL!	#NULL!	#NULL!	#NULL!	#NULL!	#NULL!	#NULL!	#NULL!	#NULL!	#NULL!	#NULL!	#NULL!	#NULL!	#NULL!	#NULL!	#NULL!	#NULL!	0	1	1	#NULL!	#NULL!		#NULL!	#NULL!	#NULL!	#NULL!	#NULL!	#NULL!	#NULL!	#NULL!
#NULL!	0	21.27	0	0	0	34	1	4000	1	#NULL!	#NULL!	1	#NULL!	#NULL!	#NULL!	#NULL!	#NULL!	#NULL!	#NULL!	#NULL!	#NULL!	#NULL!	#NULL!	#NULL!	#NULL!	#NULL!	#NULL!	#NULL!	#NULL!	#NULL!	#NULL!	#NULL!	#NULL!	#NULL!	#NULL!	0	1	1	#NULL!	#NULL!		#NULL!	#NULL!	#NULL!	#NULL!	#NULL!	#NULL!	#NULL!	#NULL!
#NULL!	0	21.27	0	0	0	27	1	3000	1	#NULL!	#NULL!	1	#NULL!	#NULL!	#NULL!	#NULL!	#NULL!	#NULL!	#NULL!	#NULL!	#NULL!	#NULL!	#NULL!	#NULL!	#NULL!	#NULL!	#NULL!	#NULL!	#NULL!	#NULL!	#NULL!	#NULL!	#NULL!	#NULL!	#NULL!	0	1	1	#NULL!	#NULL!		#NULL!	#NULL!	#NULL!	#NULL!	#NULL!	#NULL!	#NULL!	#NULL!
#NULL!	0	21.22	0	0	0	40	2	3700	1	#NULL!	#NULL!	1	#NULL!	#NULL!	#NULL!	#NULL!	#NULL!	#NULL!	#NULL!	#NULL!	#NULL!	#NULL!	#NULL!	#NULL!	#NULL!	#NULL!	#NULL!	#NULL!	#NULL!	#NULL!	#NULL!	#NULL!	#NULL!	#NULL!	#NULL!	0	1	1	#NULL!	#NULL!		#NULL!	#NULL!	#NULL!	#NULL!	#NULL!	#NULL!	#NULL!	#NULL!
#NULL!	0	21.22	0	0	0	30	1	3700	1	#NULL!	#NULL!	1	#NULL!	#NULL!	#NULL!	#NULL!	#NULL!	#NULL!	#NULL!	#NULL!	#NULL!	#NULL!	#NULL!	#NULL!	#NULL!	#NULL!	#NULL!	#NULL!	#NULL!	#NULL!	#NULL!	#NULL!	#NULL!	#NULL!	#NULL!	0	1	1	#NULL!	#NULL!		#NULL!	#NULL!	#NULL!	#NULL!	#NULL!	#NULL!	#NULL!	#NULL!
#NULL!	0	21.2	0	0	0	29	1	3400	1	#NULL!	#NULL!	1	#NULL!	#NULL!	#NULL!	#NULL!	#NULL!	#NULL!	#NULL!	#NULL!	#NULL!	#NULL!	#NULL!	#NULL!	#NULL!	#NULL!	#NULL!	#NULL!	#NULL!	#NULL!	#NULL!	#NULL!	#NULL!	#NULL!	#NULL!	0	1	1	#NULL!	#NULL!		#NULL!	#NULL!	#NULL!	#NULL!	#NULL!	#NULL!	#NULL!	#NULL!
#NULL!	0	21.13	0	0	0	33	1	2850	1	#NULL!	#NULL!	1	#NULL!	#NULL!	#NULL!	#NULL!	#NULL!	#NULL!	#NULL!	#NULL!	#NULL!	#NULL!	#NULL!	#NULL!	#NULL!	#NULL!	#NULL!	#NULL!	#NULL!	#NULL!	#NULL!	#NULL!	#NULL!	#NULL!	#NULL!	0	1	1	#NULL!	#NULL!		#NULL!	#NULL!	#NULL!	#NULL!	#NULL!	#NULL!	#NULL!	#NULL!
#NULL!	0	21.11	0	0	0	35	1	3500	1	#NULL!	#NULL!	1	#NULL!	#NULL!	#NULL!	#NULL!	#NULL!	#NULL!	#NULL!	#NULL!	#NULL!	#NULL!	#NULL!	#NULL!	#NULL!	#NULL!	#NULL!	#NULL!	#NULL!	#NULL!	#NULL!	#NULL!	#NULL!	#NULL!	#NULL!	0	1	1	#NULL!	#NULL!		#NULL!	#NULL!	#NULL!	#NULL!	#NULL!	#NULL!	#NULL!	#NULL!
#NULL!	0	20.9	0	0	0	26	1	3800	1	#NULL!	#NULL!	1	#NULL!	#NULL!	#NULL!	#NULL!	#NULL!	#NULL!	#NULL!	#NULL!	#NULL!	#NULL!	#NULL!	#NULL!	#NULL!	#NULL!	#NULL!	#NULL!	#NULL!	#NULL!	#NULL!	#NULL!	#NULL!	#NULL!	#NULL!	0	1	1	#NULL!	#NULL!		#NULL!	#NULL!	#NULL!	#NULL!	#NULL!	#NULL!	#NULL!	#NULL!
#NULL!	0	20.83	0	0	0	28	1	3500	1	#NULL!	#NULL!	1	#NULL!	#NULL!	#NULL!	#NULL!	#NULL!	#NULL!	#NULL!	#NULL!	#NULL!	#NULL!	#NULL!	#NULL!	#NULL!	#NULL!	#NULL!	#NULL!	#NULL!	#NULL!	#NULL!	#NULL!	#NULL!	#NULL!	#NULL!	0	1	1	#NULL!	#NULL!		#NULL!	#NULL!	#NULL!	#NULL!	#NULL!	#NULL!	#NULL!	#NULL!
#NULL!	0	20.57	0	0	0	40	2	2600	1	#NULL!	#NULL!	1	#NULL!	#NULL!	#NULL!	#NULL!	#NULL!	#NULL!	#NULL!	#NULL!	#NULL!	#NULL!	#NULL!	#NULL!	#NULL!	#NULL!	#NULL!	#NULL!	#NULL!	#NULL!	#NULL!	#NULL!	#NULL!	#NULL!	#NULL!	0	1	1	#NULL!	#NULL!		#NULL!	#NULL!	#NULL!	#NULL!	#NULL!	#NULL!	#NULL!	#NULL!
#NULL!	0	20.24	0	0	0	47	2	3000	1	#NULL!	#NULL!	1	#NULL!	#NULL!	#NULL!	#NULL!	#NULL!	#NULL!	#NULL!	#NULL!	#NULL!	#NULL!	#NULL!	#NULL!	#NULL!	#NULL!	#NULL!	#NULL!	#NULL!	#NULL!	#NULL!	#NULL!	#NULL!	#NULL!	#NULL!	0	1	1	#NULL!	#NULL!		#NULL!	#NULL!	#NULL!	#NULL!	#NULL!	#NULL!	#NULL!	#NULL!
#NULL!	0	19.72	0	0	0	29	1	3350	1	#NULL!	#NULL!	1	#NULL!	#NULL!	#NULL!	#NULL!	#NULL!	#NULL!	#NULL!	#NULL!	#NULL!	#NULL!	#NULL!	#NULL!	#NULL!	#NULL!	#NULL!	#NULL!	#NULL!	#NULL!	#NULL!	#NULL!	#NULL!	#NULL!	#NULL!	0	1	1	#NULL!	#NULL!		#NULL!	#NULL!	#NULL!	#NULL!	#NULL!	#NULL!	#NULL!	#NULL!
#NULL!	0	19.59	0	0	0	29	1	2800	1	#NULL!	#NULL!	1	#NULL!	#NULL!	#NULL!	#NULL!	#NULL!	#NULL!	#NULL!	#NULL!	#NULL!	#NULL!	#NULL!	#NULL!	#NULL!	#NULL!	#NULL!	#NULL!	#NULL!	#NULL!	#NULL!	#NULL!	#NULL!	#NULL!	#NULL!	0	1	1	#NULL!	#NULL!		#NULL!	#NULL!	#NULL!	#NULL!	#NULL!	#NULL!	#NULL!	#NULL!
#NULL!	0	18.99	0	0	0	39	2	3900	1	#NULL!	#NULL!	1	#NULL!	#NULL!	#NULL!	#NULL!	#NULL!	#NULL!	#NULL!	#NULL!	#NULL!	#NULL!	#NULL!	#NULL!	#NULL!	#NULL!	#NULL!	#NULL!	#NULL!	#NULL!	#NULL!	#NULL!	#NULL!	#NULL!	#NULL!	0	1	1	#NULL!	#NULL!		#NULL!	#NULL!	#NULL!	#NULL!	#NULL!	#NULL!	#NULL!	#NULL!
#NULL!	0	18.31	0	0	0	35	1	3400	1	#NULL!	#NULL!	1	#NULL!	#NULL!	#NULL!	#NULL!	#NULL!	#NULL!	#NULL!	#NULL!	#NULL!	#NULL!	#NULL!	#NULL!	#NULL!	#NULL!	#NULL!	#NULL!	#NULL!	#NULL!	#NULL!	#NULL!	#NULL!	#NULL!	#NULL!	0	1	1	#NULL!	#NULL!		#NULL!	#NULL!	#NULL!	#NULL!	#NULL!	#NULL!	#NULL!	#NULL!
#NULL!	0	18.21	0	0	0	42	2	3630	1	#NULL!	#NULL!	1	#NULL!	#NULL!	#NULL!	#NULL!	#NULL!	#NULL!	#NULL!	#NULL!	#NULL!	#NULL!	#NULL!	#NULL!	#NULL!	#NULL!	#NULL!	#NULL!	#NULL!	#NULL!	#NULL!	#NULL!	#NULL!	#NULL!	#NULL!	0	1	1	#NULL!	#NULL!		#NULL!	#NULL!	#NULL!	#NULL!	#NULL!	#NULL!	#NULL!	#NULL!
#NULL!	0	18.12	0	0	0	35	1	3520	1	#NULL!	#NULL!	1	#NULL!	#NULL!	#NULL!	#NULL!	#NULL!	#NULL!	#NULL!	#NULL!	#NULL!	#NULL!	#NULL!	#NULL!	#NULL!	#NULL!	#NULL!	#NULL!	#NULL!	#NULL!	#NULL!	#NULL!	#NULL!	#NULL!	#NULL!	0	1	1	#NULL!	#NULL!		#NULL!	#NULL!	#NULL!	#NULL!	#NULL!	#NULL!	#NULL!	#NULL!
#NULL!	0	17.3	0	0	0	37	2	3500	1	#NULL!	#NULL!	1	#NULL!	#NULL!	#NULL!	#NULL!	#NULL!	#NULL!	#NULL!	#NULL!	#NULL!	#NULL!	#NULL!	#NULL!	#NULL!	#NULL!	#NULL!	#NULL!	#NULL!	#NULL!	#NULL!	#NULL!	#NULL!	#NULL!	#NULL!	0	1	1	#NULL!	#NULL!		#NULL!	#NULL!	#NULL!	#NULL!	#NULL!	#NULL!	#NULL!	#NULL!
#NULL!	0	16.62	0	0	0	38	2	2600	1	#NULL!	#NULL!	1	#NULL!	#NULL!	#NULL!	#NULL!	#NULL!	#NULL!	#NULL!	#NULL!	#NULL!	#NULL!	#NULL!	#NULL!	#NULL!	#NULL!	#NULL!	#NULL!	#NULL!	#NULL!	#NULL!	#NULL!	#NULL!	#NULL!	#NULL!	0	1	1	#NULL!	#NULL!		#NULL!	#NULL!	#NULL!	#NULL!	#NULL!	#NULL!	#NULL!	#NULL!
#NULL!	0	25.82	1	0	0	32	1	3400	1	#NULL!	#NULL!	1	#NULL!	#NULL!	#NULL!	#NULL!	#NULL!	#NULL!	#NULL!	#NULL!	#NULL!	#NULL!	#NULL!	#NULL!	#NULL!	#NULL!	#NULL!	#NULL!	#NULL!	#NULL!	#NULL!	#NULL!	#NULL!	#NULL!	#NULL!	0	1	1	#NULL!	#NULL!		#NULL!	#NULL!	#NULL!	#NULL!	#NULL!	#NULL!	#NULL!	#NULL!
#NULL!	0	25.76	1	0	0	43	2	3940	1	#NULL!	#NULL!	1	#NULL!	#NULL!	#NULL!	#NULL!	#NULL!	#NULL!	#NULL!	#NULL!	#NULL!	#NULL!	#NULL!	#NULL!	#NULL!	#NULL!	#NULL!	#NULL!	#NULL!	#NULL!	#NULL!	#NULL!	#NULL!	#NULL!	#NULL!	0	1	1	#NULL!	#NULL!		#NULL!	#NULL!	#NULL!	#NULL!	#NULL!	#NULL!	#NULL!	#NULL!
#NULL!	0	25.74	1	0	0	36	2	3000	1	#NULL!	#NULL!	1	#NULL!	#NULL!	#NULL!	#NULL!	#NULL!	#NULL!	#NULL!	#NULL!	#NULL!	#NULL!	#NULL!	#NULL!	#NULL!	#NULL!	#NULL!	#NULL!	#NULL!	#NULL!	#NULL!	#NULL!	#NULL!	#NULL!	#NULL!	0	1	1	#NULL!	#NULL!		#NULL!	#NULL!	#NULL!	#NULL!	#NULL!	#NULL!	#NULL!	#NULL!
#NULL!	0	25.73	1	0	0	36	2	2800	1	#NULL!	#NULL!	1	#NULL!	#NULL!	#NULL!	#NULL!	#NULL!	#NULL!	#NULL!	#NULL!	#NULL!	#NULL!	#NULL!	#NULL!	#NULL!	#NULL!	#NULL!	#NULL!	#NULL!	#NULL!	#NULL!	#NULL!	#NULL!	#NULL!	#NULL!	0	1	1	#NULL!	#NULL!		#NULL!	#NULL!	#NULL!	#NULL!	#NULL!	#NULL!	#NULL!	#NULL!
#NULL!	0	25.62	1	0	0	32	1	4000	1	#NULL!	#NULL!	1	#NULL!	#NULL!	#NULL!	#NULL!	#NULL!	#NULL!	#NULL!	#NULL!	#NULL!	#NULL!	#NULL!	#NULL!	#NULL!	#NULL!	#NULL!	#NULL!	#NULL!	#NULL!	#NULL!	#NULL!	#NULL!	#NULL!	#NULL!	0	1	1	#NULL!	#NULL!		#NULL!	#NULL!	#NULL!	#NULL!	#NULL!	#NULL!	#NULL!	#NULL!
#NULL!	0	25.62	1	0	0	38	2	3900	1	#NULL!	#NULL!	1	#NULL!	#NULL!	#NULL!	#NULL!	#NULL!	#NULL!	#NULL!	#NULL!	#NULL!	#NULL!	#NULL!	#NULL!	#NULL!	#NULL!	#NULL!	#NULL!	#NULL!	#NULL!	#NULL!	#NULL!	#NULL!	#NULL!	#NULL!	0	1	1	#NULL!	#NULL!		#NULL!	#NULL!	#NULL!	#NULL!	#NULL!	#NULL!	#NULL!	#NULL!
#NULL!	0	25.59	1	0	0	35	1	3600	1	#NULL!	#NULL!	1	#NULL!	#NULL!	#NULL!	#NULL!	#NULL!	#NULL!	#NULL!	#NULL!	#NULL!	#NULL!	#NULL!	#NULL!	#NULL!	#NULL!	#NULL!	#NULL!	#NULL!	#NULL!	#NULL!	#NULL!	#NULL!	#NULL!	#NULL!	0	1	1	#NULL!	#NULL!		#NULL!	#NULL!	#NULL!	#NULL!	#NULL!	#NULL!	#NULL!	#NULL!
#NULL!	0	25.47	1	0	0	30	1	3100	1	#NULL!	#NULL!	1	#NULL!	#NULL!	#NULL!	#NULL!	#NULL!	#NULL!	#NULL!	#NULL!	#NULL!	#NULL!	#NULL!	#NULL!	#NULL!	#NULL!	#NULL!	#NULL!	#NULL!	#NULL!	#NULL!	#NULL!	#NULL!	#NULL!	#NULL!	0	1	1	#NULL!	#NULL!		#NULL!	#NULL!	#NULL!	#NULL!	#NULL!	#NULL!	#NULL!	#NULL!
#NULL!	0	25.28	1	0	0	44	2	3295	1	#NULL!	#NULL!	1	#NULL!	#NULL!	#NULL!	#NULL!	#NULL!	#NULL!	#NULL!	#NULL!	#NULL!	#NULL!	#NULL!	#NULL!	#NULL!	#NULL!	#NULL!	#NULL!	#NULL!	#NULL!	#NULL!	#NULL!	#NULL!	#NULL!	#NULL!	0	1	1	#NULL!	#NULL!		#NULL!	#NULL!	#NULL!	#NULL!	#NULL!	#NULL!	#NULL!	#NULL!
#NULL!	0	25.18	1	0	0	36	2	3560	1	#NULL!	#NULL!	1	#NULL!	#NULL!	#NULL!	#NULL!	#NULL!	#NULL!	#NULL!	#NULL!	#NULL!	#NULL!	#NULL!	#NULL!	#NULL!	#NULL!	#NULL!	#NULL!	#NULL!	#NULL!	#NULL!	#NULL!	#NULL!	#NULL!	#NULL!	0	1	1	#NULL!	#NULL!		#NULL!	#NULL!	#NULL!	#NULL!	#NULL!	#NULL!	#NULL!	#NULL!
#NULL!	0	25.14	1	0	0	36	2	2600	1	#NULL!	#NULL!	1	#NULL!	#NULL!	#NULL!	#NULL!	#NULL!	#NULL!	#NULL!	#NULL!	#NULL!	#NULL!	#NULL!	#NULL!	#NULL!	#NULL!	#NULL!	#NULL!	#NULL!	#NULL!	#NULL!	#NULL!	#NULL!	#NULL!	#NULL!	0	1	1	#NULL!	#NULL!		#NULL!	#NULL!	#NULL!	#NULL!	#NULL!	#NULL!	#NULL!	#NULL!
#NULL!	0	25.03	1	0	0	36	2	4050	1	#NULL!	#NULL!	1	#NULL!	#NULL!	#NULL!	#NULL!	#NULL!	#NULL!	#NULL!	#NULL!	#NULL!	#NULL!	#NULL!	#NULL!	#NULL!	#NULL!	#NULL!	#NULL!	#NULL!	#NULL!	#NULL!	#NULL!	#NULL!	#NULL!	#NULL!	0	1	1	#NULL!	#NULL!		#NULL!	#NULL!	#NULL!	#NULL!	#NULL!	#NULL!	#NULL!	#NULL!
#NULL!	0	24.93	0	0	0	41	2	3600	1	#NULL!	#NULL!	1	#NULL!	#NULL!	#NULL!	#NULL!	#NULL!	#NULL!	#NULL!	#NULL!	#NULL!	#NULL!	#NULL!	#NULL!	#NULL!	#NULL!	#NULL!	#NULL!	#NULL!	#NULL!	#NULL!	#NULL!	#NULL!	#NULL!	#NULL!	0	1	1	#NULL!	#NULL!		#NULL!	#NULL!	#NULL!	#NULL!	#NULL!	#NULL!	#NULL!	#NULL!
#NULL!	0	24.82	0	0	0	30	1	3000	1	#NULL!	#NULL!	1	#NULL!	#NULL!	#NULL!	#NULL!	#NULL!	#NULL!	#NULL!	#NULL!	#NULL!	#NULL!	#NULL!	#NULL!	#NULL!	#NULL!	#NULL!	#NULL!	#NULL!	#NULL!	#NULL!	#NULL!	#NULL!	#NULL!	#NULL!	0	1	1	#NULL!	#NULL!		#NULL!	#NULL!	#NULL!	#NULL!	#NULL!	#NULL!	#NULL!	#NULL!
#NULL!	0	24.62	0	0	0	37	2	3200	1	#NULL!	#NULL!	1	#NULL!	#NULL!	#NULL!	#NULL!	#NULL!	#NULL!	#NULL!	#NULL!	#NULL!	#NULL!	#NULL!	#NULL!	#NULL!	#NULL!	#NULL!	#NULL!	#NULL!	#NULL!	#NULL!	#NULL!	#NULL!	#NULL!	#NULL!	0	1	1	#NULL!	#NULL!		#NULL!	#NULL!	#NULL!	#NULL!	#NULL!	#NULL!	#NULL!	#NULL!
#NULL!	0	24.54	0	0	0	38	2	3070	1	#NULL!	#NULL!	1	#NULL!	#NULL!	#NULL!	#NULL!	#NULL!	#NULL!	#NULL!	#NULL!	#NULL!	#NULL!	#NULL!	#NULL!	#NULL!	#NULL!	#NULL!	#NULL!	#NULL!	#NULL!	#NULL!	#NULL!	#NULL!	#NULL!	#NULL!	0	1	1	#NULL!	#NULL!		#NULL!	#NULL!	#NULL!	#NULL!	#NULL!	#NULL!	#NULL!	#NULL!
#NULL!	0	24.54	0	0	0	31	1	3500	1	#NULL!	#NULL!	1	#NULL!	#NULL!	#NULL!	#NULL!	#NULL!	#NULL!	#NULL!	#NULL!	#NULL!	#NULL!	#NULL!	#NULL!	#NULL!	#NULL!	#NULL!	#NULL!	#NULL!	#NULL!	#NULL!	#NULL!	#NULL!	#NULL!	#NULL!	0	1	1	#NULL!	#NULL!		#NULL!	#NULL!	#NULL!	#NULL!	#NULL!	#NULL!	#NULL!	#NULL!
#NULL!	0	24.49	0	0	0	31	1	2885	1	#NULL!	#NULL!	1	#NULL!	#NULL!	#NULL!	#NULL!	#NULL!	#NULL!	#NULL!	#NULL!	#NULL!	#NULL!	#NULL!	#NULL!	#NULL!	#NULL!	#NULL!	#NULL!	#NULL!	#NULL!	#NULL!	#NULL!	#NULL!	#NULL!	#NULL!	0	1	1	#NULL!	#NULL!		#NULL!	#NULL!	#NULL!	#NULL!	#NULL!	#NULL!	#NULL!	#NULL!
#NULL!	0	24.49	0	0	0	35	1	3950	1	#NULL!	#NULL!	1	#NULL!	#NULL!	#NULL!	#NULL!	#NULL!	#NULL!	#NULL!	#NULL!	#NULL!	#NULL!	#NULL!	#NULL!	#NULL!	#NULL!	#NULL!	#NULL!	#NULL!	#NULL!	#NULL!	#NULL!	#NULL!	#NULL!	#NULL!	0	1	1	#NULL!	#NULL!		#NULL!	#NULL!	#NULL!	#NULL!	#NULL!	#NULL!	#NULL!	#NULL!
#NULL!	0	24.39	0	0	0	29	1	3600	1	#NULL!	#NULL!	1	#NULL!	#NULL!	#NULL!	#NULL!	#NULL!	#NULL!	#NULL!	#NULL!	#NULL!	#NULL!	#NULL!	#NULL!	#NULL!	#NULL!	#NULL!	#NULL!	#NULL!	#NULL!	#NULL!	#NULL!	#NULL!	#NULL!	#NULL!	0	1	1	#NULL!	#NULL!		#NULL!	#NULL!	#NULL!	#NULL!	#NULL!	#NULL!	#NULL!	#NULL!
#NULL!	0	24.38	0	0	0	28	1	3950	1	#NULL!	#NULL!	1	#NULL!	#NULL!	#NULL!	#NULL!	#NULL!	#NULL!	#NULL!	#NULL!	#NULL!	#NULL!	#NULL!	#NULL!	#NULL!	#NULL!	#NULL!	#NULL!	#NULL!	#NULL!	#NULL!	#NULL!	#NULL!	#NULL!	#NULL!	0	1	1	#NULL!	#NULL!		#NULL!	#NULL!	#NULL!	#NULL!	#NULL!	#NULL!	#NULL!	#NULL!
#NULL!	0	24.38	0	0	0	30	1	3000	1	#NULL!	#NULL!	1	#NULL!	#NULL!	#NULL!	#NULL!	#NULL!	#NULL!	#NULL!	#NULL!	#NULL!	#NULL!	#NULL!	#NULL!	#NULL!	#NULL!	#NULL!	#NULL!	#NULL!	#NULL!	#NULL!	#NULL!	#NULL!	#NULL!	#NULL!	0	1	1	#NULL!	#NULL!		#NULL!	#NULL!	#NULL!	#NULL!	#NULL!	#NULL!	#NULL!	#NULL!
#NULL!	0	24.31	0	0	0	31	1	3100	1	#NULL!	#NULL!	1	#NULL!	#NULL!	#NULL!	#NULL!	#NULL!	#NULL!	#NULL!	#NULL!	#NULL!	#NULL!	#NULL!	#NULL!	#NULL!	#NULL!	#NULL!	#NULL!	#NULL!	#NULL!	#NULL!	#NULL!	#NULL!	#NULL!	#NULL!	0	1	1	#NULL!	#NULL!		#NULL!	#NULL!	#NULL!	#NULL!	#NULL!	#NULL!	#NULL!	#NULL!
#NULL!	0	24.26	0	0	0	29	1	3200	1	#NULL!	#NULL!	1	#NULL!	#NULL!	#NULL!	#NULL!	#NULL!	#NULL!	#NULL!	#NULL!	#NULL!	#NULL!	#NULL!	#NULL!	#NULL!	#NULL!	#NULL!	#NULL!	#NULL!	#NULL!	#NULL!	#NULL!	#NULL!	#NULL!	#NULL!	0	1	1	#NULL!	#NULL!		#NULL!	#NULL!	#NULL!	#NULL!	#NULL!	#NULL!	#NULL!	#NULL!
#NULL!	0	24.22	0	0	0	28	1	2600	1	#NULL!	#NULL!	1	#NULL!	#NULL!	#NULL!	#NULL!	#NULL!	#NULL!	#NULL!	#NULL!	#NULL!	#NULL!	#NULL!	#NULL!	#NULL!	#NULL!	#NULL!	#NULL!	#NULL!	#NULL!	#NULL!	#NULL!	#NULL!	#NULL!	#NULL!	0	1	1	#NULL!	#NULL!		#NULL!	#NULL!	#NULL!	#NULL!	#NULL!	#NULL!	#NULL!	#NULL!
#NULL!	0	24.15	0	0	0	38	2	4000	1	#NULL!	#NULL!	1	#NULL!	#NULL!	#NULL!	#NULL!	#NULL!	#NULL!	#NULL!	#NULL!	#NULL!	#NULL!	#NULL!	#NULL!	#NULL!	#NULL!	#NULL!	#NULL!	#NULL!	#NULL!	#NULL!	#NULL!	#NULL!	#NULL!	#NULL!	0	1	1	#NULL!	#NULL!		#NULL!	#NULL!	#NULL!	#NULL!	#NULL!	#NULL!	#NULL!	#NULL!
#NULL!	0	24.02	0	0	0	37	2	3000	1	#NULL!	#NULL!	1	#NULL!	#NULL!	#NULL!	#NULL!	#NULL!	#NULL!	#NULL!	#NULL!	#NULL!	#NULL!	#NULL!	#NULL!	#NULL!	#NULL!	#NULL!	#NULL!	#NULL!	#NULL!	#NULL!	#NULL!	#NULL!	#NULL!	#NULL!	0	1	1	#NULL!	#NULL!		#NULL!	#NULL!	#NULL!	#NULL!	#NULL!	#NULL!	#NULL!	#NULL!
#NULL!	0	23.89	0	0	0	31	1	4150	1	#NULL!	#NULL!	1	#NULL!	#NULL!	#NULL!	#NULL!	#NULL!	#NULL!	#NULL!	#NULL!	#NULL!	#NULL!	#NULL!	#NULL!	#NULL!	#NULL!	#NULL!	#NULL!	#NULL!	#NULL!	#NULL!	#NULL!	#NULL!	#NULL!	#NULL!	0	1	1	#NULL!	#NULL!		#NULL!	#NULL!	#NULL!	#NULL!	#NULL!	#NULL!	#NULL!	#NULL!
#NULL!	0	23.81	0	0	0	41	2	3800	1	#NULL!	#NULL!	1	#NULL!	#NULL!	#NULL!	#NULL!	#NULL!	#NULL!	#NULL!	#NULL!	#NULL!	#NULL!	#NULL!	#NULL!	#NULL!	#NULL!	#NULL!	#NULL!	#NULL!	#NULL!	#NULL!	#NULL!	#NULL!	#NULL!	#NULL!	0	1	1	#NULL!	#NULL!		#NULL!	#NULL!	#NULL!	#NULL!	#NULL!	#NULL!	#NULL!	#NULL!
#NULL!	0	23.67	0	0	0	36	2	3150	1	#NULL!	#NULL!	1	#NULL!	#NULL!	#NULL!	#NULL!	#NULL!	#NULL!	#NULL!	#NULL!	#NULL!	#NULL!	#NULL!	#NULL!	#NULL!	#NULL!	#NULL!	#NULL!	#NULL!	#NULL!	#NULL!	#NULL!	#NULL!	#NULL!	#NULL!	0	1	1	#NULL!	#NULL!		#NULL!	#NULL!	#NULL!	#NULL!	#NULL!	#NULL!	#NULL!	#NULL!
#NULL!	0	23.12	0	0	0	32	1	4000	1	#NULL!	#NULL!	1	#NULL!	#NULL!	#NULL!	#NULL!	#NULL!	#NULL!	#NULL!	#NULL!	#NULL!	#NULL!	#NULL!	#NULL!	#NULL!	#NULL!	#NULL!	#NULL!	#NULL!	#NULL!	#NULL!	#NULL!	#NULL!	#NULL!	#NULL!	0	1	1	#NULL!	#NULL!		#NULL!	#NULL!	#NULL!	#NULL!	#NULL!	#NULL!	#NULL!	#NULL!
#NULL!	0	22.98	0	0	0	41	2	3700	1	#NULL!	#NULL!	1	#NULL!	#NULL!	#NULL!	#NULL!	#NULL!	#NULL!	#NULL!	#NULL!	#NULL!	#NULL!	#NULL!	#NULL!	#NULL!	#NULL!	#NULL!	#NULL!	#NULL!	#NULL!	#NULL!	#NULL!	#NULL!	#NULL!	#NULL!	0	1	1	#NULL!	#NULL!		#NULL!	#NULL!	#NULL!	#NULL!	#NULL!	#NULL!	#NULL!	#NULL!
#NULL!	0	22.86	0	0	0	32	1	3300	1	#NULL!	#NULL!	1	#NULL!	#NULL!	#NULL!	#NULL!	#NULL!	#NULL!	#NULL!	#NULL!	#NULL!	#NULL!	#NULL!	#NULL!	#NULL!	#NULL!	#NULL!	#NULL!	#NULL!	#NULL!	#NULL!	#NULL!	#NULL!	#NULL!	#NULL!	0	1	1	#NULL!	#NULL!		#NULL!	#NULL!	#NULL!	#NULL!	#NULL!	#NULL!	#NULL!	#NULL!
#NULL!	0	22.86	0	0	0	52	3	3200	1	#NULL!	#NULL!	1	#NULL!	#NULL!	#NULL!	#NULL!	#NULL!	#NULL!	#NULL!	#NULL!	#NULL!	#NULL!	#NULL!	#NULL!	#NULL!	#NULL!	#NULL!	#NULL!	#NULL!	#NULL!	#NULL!	#NULL!	#NULL!	#NULL!	#NULL!	0	1	1	#NULL!	#NULL!		#NULL!	#NULL!	#NULL!	#NULL!	#NULL!	#NULL!	#NULL!	#NULL!
#NULL!	0	22.86	0	0	0	23	0	3100	1	#NULL!	#NULL!	1	#NULL!	#NULL!	#NULL!	#NULL!	#NULL!	#NULL!	#NULL!	#NULL!	#NULL!	#NULL!	#NULL!	#NULL!	#NULL!	#NULL!	#NULL!	#NULL!	#NULL!	#NULL!	#NULL!	#NULL!	#NULL!	#NULL!	#NULL!	0	1	1	#NULL!	#NULL!		#NULL!	#NULL!	#NULL!	#NULL!	#NULL!	#NULL!	#NULL!	#NULL!
#NULL!	0	22.84	0	0	0	24	0	3200	1	#NULL!	#NULL!	1	#NULL!	#NULL!	#NULL!	#NULL!	#NULL!	#NULL!	#NULL!	#NULL!	#NULL!	#NULL!	#NULL!	#NULL!	#NULL!	#NULL!	#NULL!	#NULL!	#NULL!	#NULL!	#NULL!	#NULL!	#NULL!	#NULL!	#NULL!	0	1	1	#NULL!	#NULL!		#NULL!	#NULL!	#NULL!	#NULL!	#NULL!	#NULL!	#NULL!	#NULL!
#NULL!	0	22.72	0	0	0	55	3	3250	1	#NULL!	#NULL!	1	#NULL!	#NULL!	#NULL!	#NULL!	#NULL!	#NULL!	#NULL!	#NULL!	#NULL!	#NULL!	#NULL!	#NULL!	#NULL!	#NULL!	#NULL!	#NULL!	#NULL!	#NULL!	#NULL!	#NULL!	#NULL!	#NULL!	#NULL!	0	1	1	#NULL!	#NULL!		#NULL!	#NULL!	#NULL!	#NULL!	#NULL!	#NULL!	#NULL!	#NULL!
#NULL!	0	22.46	0	0	0	38	2	3300	1	#NULL!	#NULL!	1	#NULL!	#NULL!	#NULL!	#NULL!	#NULL!	#NULL!	#NULL!	#NULL!	#NULL!	#NULL!	#NULL!	#NULL!	#NULL!	#NULL!	#NULL!	#NULL!	#NULL!	#NULL!	#NULL!	#NULL!	#NULL!	#NULL!	#NULL!	0	1	1	#NULL!	#NULL!		#NULL!	#NULL!	#NULL!	#NULL!	#NULL!	#NULL!	#NULL!	#NULL!
#NULL!	0	22.39	0	0	0	35	1	3280	1	#NULL!	#NULL!	1	#NULL!	#NULL!	#NULL!	#NULL!	#NULL!	#NULL!	#NULL!	#NULL!	#NULL!	#NULL!	#NULL!	#NULL!	#NULL!	#NULL!	#NULL!	#NULL!	#NULL!	#NULL!	#NULL!	#NULL!	#NULL!	#NULL!	#NULL!	0	1	1	#NULL!	#NULL!		#NULL!	#NULL!	#NULL!	#NULL!	#NULL!	#NULL!	#NULL!	#NULL!
#NULL!	0	22.34	0	0	0	40	2	4000	1	#NULL!	#NULL!	1	#NULL!	#NULL!	#NULL!	#NULL!	#NULL!	#NULL!	#NULL!	#NULL!	#NULL!	#NULL!	#NULL!	#NULL!	#NULL!	#NULL!	#NULL!	#NULL!	#NULL!	#NULL!	#NULL!	#NULL!	#NULL!	#NULL!	#NULL!	0	1	1	#NULL!	#NULL!		#NULL!	#NULL!	#NULL!	#NULL!	#NULL!	#NULL!	#NULL!	#NULL!
#NULL!	0	22.28	0	0	0	38	2	4000	1	#NULL!	#NULL!	1	#NULL!	#NULL!	#NULL!	#NULL!	#NULL!	#NULL!	#NULL!	#NULL!	#NULL!	#NULL!	#NULL!	#NULL!	#NULL!	#NULL!	#NULL!	#NULL!	#NULL!	#NULL!	#NULL!	#NULL!	#NULL!	#NULL!	#NULL!	0	1	1	#NULL!	#NULL!		#NULL!	#NULL!	#NULL!	#NULL!	#NULL!	#NULL!	#NULL!	#NULL!
#NULL!	0	22.26	0	0	0	33	1	3600	1	#NULL!	#NULL!	1	#NULL!	#NULL!	#NULL!	#NULL!	#NULL!	#NULL!	#NULL!	#NULL!	#NULL!	#NULL!	#NULL!	#NULL!	#NULL!	#NULL!	#NULL!	#NULL!	#NULL!	#NULL!	#NULL!	#NULL!	#NULL!	#NULL!	#NULL!	0	1	1	#NULL!	#NULL!		#NULL!	#NULL!	#NULL!	#NULL!	#NULL!	#NULL!	#NULL!	#NULL!
#NULL!	0	22.15	0	0	0	41	2	3700	1	#NULL!	#NULL!	1	#NULL!	#NULL!	#NULL!	#NULL!	#NULL!	#NULL!	#NULL!	#NULL!	#NULL!	#NULL!	#NULL!	#NULL!	#NULL!	#NULL!	#NULL!	#NULL!	#NULL!	#NULL!	#NULL!	#NULL!	#NULL!	#NULL!	#NULL!	0	1	1	#NULL!	#NULL!		#NULL!	#NULL!	#NULL!	#NULL!	#NULL!	#NULL!	#NULL!	#NULL!
#NULL!	0	22.04	0	0	0	42	2	3000	1	#NULL!	#NULL!	1	#NULL!	#NULL!	#NULL!	#NULL!	#NULL!	#NULL!	#NULL!	#NULL!	#NULL!	#NULL!	#NULL!	#NULL!	#NULL!	#NULL!	#NULL!	#NULL!	#NULL!	#NULL!	#NULL!	#NULL!	#NULL!	#NULL!	#NULL!	0	1	1	#NULL!	#NULL!		#NULL!	#NULL!	#NULL!	#NULL!	#NULL!	#NULL!	#NULL!	#NULL!
#NULL!	0	21.47	0	0	0	36	2	3300	1	#NULL!	#NULL!	1	#NULL!	#NULL!	#NULL!	#NULL!	#NULL!	#NULL!	#NULL!	#NULL!	#NULL!	#NULL!	#NULL!	#NULL!	#NULL!	#NULL!	#NULL!	#NULL!	#NULL!	#NULL!	#NULL!	#NULL!	#NULL!	#NULL!	#NULL!	0	1	1	#NULL!	#NULL!		#NULL!	#NULL!	#NULL!	#NULL!	#NULL!	#NULL!	#NULL!	#NULL!
#NULL!	0	21.3	0	0	0	47	2	3700	1	#NULL!	#NULL!	1	#NULL!	#NULL!	#NULL!	#NULL!	#NULL!	#NULL!	#NULL!	#NULL!	#NULL!	#NULL!	#NULL!	#NULL!	#NULL!	#NULL!	#NULL!	#NULL!	#NULL!	#NULL!	#NULL!	#NULL!	#NULL!	#NULL!	#NULL!	0	1	1	#NULL!	#NULL!		#NULL!	#NULL!	#NULL!	#NULL!	#NULL!	#NULL!	#NULL!	#NULL!
#NULL!	0	21.13	0	0	0	34	1	2800	1	#NULL!	#NULL!	1	#NULL!	#NULL!	#NULL!	#NULL!	#NULL!	#NULL!	#NULL!	#NULL!	#NULL!	#NULL!	#NULL!	#NULL!	#NULL!	#NULL!	#NULL!	#NULL!	#NULL!	#NULL!	#NULL!	#NULL!	#NULL!	#NULL!	#NULL!	0	1	1	#NULL!	#NULL!		#NULL!	#NULL!	#NULL!	#NULL!	#NULL!	#NULL!	#NULL!	#NULL!
#NULL!	0	21.11	0	0	0	32	1	2850	1	#NULL!	#NULL!	1	#NULL!	#NULL!	#NULL!	#NULL!	#NULL!	#NULL!	#NULL!	#NULL!	#NULL!	#NULL!	#NULL!	#NULL!	#NULL!	#NULL!	#NULL!	#NULL!	#NULL!	#NULL!	#NULL!	#NULL!	#NULL!	#NULL!	#NULL!	0	1	1	#NULL!	#NULL!		#NULL!	#NULL!	#NULL!	#NULL!	#NULL!	#NULL!	#NULL!	#NULL!
#NULL!	0	20.99	0	0	0	34	1	3100	1	#NULL!	#NULL!	1	#NULL!	#NULL!	#NULL!	#NULL!	#NULL!	#NULL!	#NULL!	#NULL!	#NULL!	#NULL!	#NULL!	#NULL!	#NULL!	#NULL!	#NULL!	#NULL!	#NULL!	#NULL!	#NULL!	#NULL!	#NULL!	#NULL!	#NULL!	0	1	1	#NULL!	#NULL!		#NULL!	#NULL!	#NULL!	#NULL!	#NULL!	#NULL!	#NULL!	#NULL!
#NULL!	0	20.96	0	0	0	32	1	3500	1	#NULL!	#NULL!	1	#NULL!	#NULL!	#NULL!	#NULL!	#NULL!	#NULL!	#NULL!	#NULL!	#NULL!	#NULL!	#NULL!	#NULL!	#NULL!	#NULL!	#NULL!	#NULL!	#NULL!	#NULL!	#NULL!	#NULL!	#NULL!	#NULL!	#NULL!	0	1	1	#NULL!	#NULL!		#NULL!	#NULL!	#NULL!	#NULL!	#NULL!	#NULL!	#NULL!	#NULL!
#NULL!	0	20.45	0	0	0	37	2	3600	1	#NULL!	#NULL!	1	#NULL!	#NULL!	#NULL!	#NULL!	#NULL!	#NULL!	#NULL!	#NULL!	#NULL!	#NULL!	#NULL!	#NULL!	#NULL!	#NULL!	#NULL!	#NULL!	#NULL!	#NULL!	#NULL!	#NULL!	#NULL!	#NULL!	#NULL!	0	1	1	#NULL!	#NULL!		#NULL!	#NULL!	#NULL!	#NULL!	#NULL!	#NULL!	#NULL!	#NULL!
#NULL!	0	20.02	0	0	0	29	1	3600	1	#NULL!	#NULL!	1	#NULL!	#NULL!	#NULL!	#NULL!	#NULL!	#NULL!	#NULL!	#NULL!	#NULL!	#NULL!	#NULL!	#NULL!	#NULL!	#NULL!	#NULL!	#NULL!	#NULL!	#NULL!	#NULL!	#NULL!	#NULL!	#NULL!	#NULL!	0	1	1	#NULL!	#NULL!		#NULL!	#NULL!	#NULL!	#NULL!	#NULL!	#NULL!	#NULL!	#NULL!
#NULL!	0	19.79	0	0	0	38	2	2880	1	#NULL!	#NULL!	1	#NULL!	#NULL!	#NULL!	#NULL!	#NULL!	#NULL!	#NULL!	#NULL!	#NULL!	#NULL!	#NULL!	#NULL!	#NULL!	#NULL!	#NULL!	#NULL!	#NULL!	#NULL!	#NULL!	#NULL!	#NULL!	#NULL!	#NULL!	0	1	1	#NULL!	#NULL!		#NULL!	#NULL!	#NULL!	#NULL!	#NULL!	#NULL!	#NULL!	#NULL!
#NULL!	0	19.75	0	0	0	32	1	3950	1	#NULL!	#NULL!	1	#NULL!	#NULL!	#NULL!	#NULL!	#NULL!	#NULL!	#NULL!	#NULL!	#NULL!	#NULL!	#NULL!	#NULL!	#NULL!	#NULL!	#NULL!	#NULL!	#NULL!	#NULL!	#NULL!	#NULL!	#NULL!	#NULL!	#NULL!	0	1	1	#NULL!	#NULL!		#NULL!	#NULL!	#NULL!	#NULL!	#NULL!	#NULL!	#NULL!	#NULL!
#NULL!	0	17.3	0	0	0	31	1	4000	1	#NULL!	#NULL!	1	#NULL!	#NULL!	#NULL!	#NULL!	#NULL!	#NULL!	#NULL!	#NULL!	#NULL!	#NULL!	#NULL!	#NULL!	#NULL!	#NULL!	#NULL!	#NULL!	#NULL!	#NULL!	#NULL!	#NULL!	#NULL!	#NULL!	#NULL!	0	1	1	#NULL!	#NULL!		#NULL!	#NULL!	#NULL!	#NULL!	#NULL!	#NULL!	#NULL!	#NULL!
#NULL!	0	16.62	0	0	0	34	1	3800	1	#NULL!	#NULL!	1	#NULL!	#NULL!	#NULL!	#NULL!	#NULL!	#NULL!	#NULL!	#NULL!	#NULL!	#NULL!	#NULL!	#NULL!	#NULL!	#NULL!	#NULL!	#NULL!	#NULL!	#NULL!	#NULL!	#NULL!	#NULL!	#NULL!	#NULL!	0	1	1	#NULL!	#NULL!		#NULL!	#NULL!	#NULL!	#NULL!	#NULL!	#NULL!	#NULL!	#NULL!
#NULL!	0	40.12	2	0	0	37	2	3400	1	#NULL!	#NULL!	1	#NULL!	#NULL!	#NULL!	#NULL!	#NULL!	#NULL!	#NULL!	#NULL!	#NULL!	#NULL!	#NULL!	#NULL!	#NULL!	#NULL!	#NULL!	#NULL!	#NULL!	#NULL!	#NULL!	#NULL!	#NULL!	#NULL!	#NULL!	1	0	0	#NULL!	#NULL!		#NULL!	#NULL!	#NULL!	#NULL!	#NULL!	#NULL!	#NULL!	#NULL!
#NULL!	0	35.92	2	0	0	33	1	3300	1	#NULL!	#NULL!	1	#NULL!	#NULL!	#NULL!	#NULL!	#NULL!	#NULL!	#NULL!	#NULL!	#NULL!	#NULL!	#NULL!	#NULL!	#NULL!	#NULL!	#NULL!	#NULL!	#NULL!	#NULL!	#NULL!	#NULL!	#NULL!	#NULL!	#NULL!	1	0	0	#NULL!	#NULL!		#NULL!	#NULL!	#NULL!	#NULL!	#NULL!	#NULL!	#NULL!	#NULL!
#NULL!	0	33.95	2	0	0	41	2	3900	1	#NULL!	#NULL!	1	#NULL!	#NULL!	#NULL!	#NULL!	#NULL!	#NULL!	#NULL!	#NULL!	#NULL!	#NULL!	#NULL!	#NULL!	#NULL!	#NULL!	#NULL!	#NULL!	#NULL!	#NULL!	#NULL!	#NULL!	#NULL!	#NULL!	#NULL!	1	0	0	#NULL!	#NULL!		#NULL!	#NULL!	#NULL!	#NULL!	#NULL!	#NULL!	#NULL!	#NULL!
#NULL!	0	33.8	2	0	0	34	1	3800	1	#NULL!	#NULL!	1	#NULL!	#NULL!	#NULL!	#NULL!	#NULL!	#NULL!	#NULL!	#NULL!	#NULL!	#NULL!	#NULL!	#NULL!	#NULL!	#NULL!	#NULL!	#NULL!	#NULL!	#NULL!	#NULL!	#NULL!	#NULL!	#NULL!	#NULL!	1	0	0	#NULL!	#NULL!		#NULL!	#NULL!	#NULL!	#NULL!	#NULL!	#NULL!	#NULL!	#NULL!
#NULL!	0	33.69	2	0	0	45	2	4000	1	#NULL!	#NULL!	1	#NULL!	#NULL!	#NULL!	#NULL!	#NULL!	#NULL!	#NULL!	#NULL!	#NULL!	#NULL!	#NULL!	#NULL!	#NULL!	#NULL!	#NULL!	#NULL!	#NULL!	#NULL!	#NULL!	#NULL!	#NULL!	#NULL!	#NULL!	1	0	0	#NULL!	#NULL!		#NULL!	#NULL!	#NULL!	#NULL!	#NULL!	#NULL!	#NULL!	#NULL!
#NULL!	0	33.41	2	0	0	33	1	3500	1	#NULL!	#NULL!	1	#NULL!	#NULL!	#NULL!	#NULL!	#NULL!	#NULL!	#NULL!	#NULL!	#NULL!	#NULL!	#NULL!	#NULL!	#NULL!	#NULL!	#NULL!	#NULL!	#NULL!	#NULL!	#NULL!	#NULL!	#NULL!	#NULL!	#NULL!	1	0	0	#NULL!	#NULL!		#NULL!	#NULL!	#NULL!	#NULL!	#NULL!	#NULL!	#NULL!	#NULL!
#NULL!	0	32.85	2	0	0	36	2	3800	1	#NULL!	#NULL!	1	#NULL!	#NULL!	#NULL!	#NULL!	#NULL!	#NULL!	#NULL!	#NULL!	#NULL!	#NULL!	#NULL!	#NULL!	#NULL!	#NULL!	#NULL!	#NULL!	#NULL!	#NULL!	#NULL!	#NULL!	#NULL!	#NULL!	#NULL!	1	0	0	#NULL!	#NULL!		#NULL!	#NULL!	#NULL!	#NULL!	#NULL!	#NULL!	#NULL!	#NULL!
#NULL!	0	32.14	2	0	0	34	1	3600	1	#NULL!	#NULL!	1	#NULL!	#NULL!	#NULL!	#NULL!	#NULL!	#NULL!	#NULL!	#NULL!	#NULL!	#NULL!	#NULL!	#NULL!	#NULL!	#NULL!	#NULL!	#NULL!	#NULL!	#NULL!	#NULL!	#NULL!	#NULL!	#NULL!	#NULL!	1	0	0	#NULL!	#NULL!		#NULL!	#NULL!	#NULL!	#NULL!	#NULL!	#NULL!	#NULL!	#NULL!
#NULL!	0	31.86	2	0	0	39	2	3800	1	#NULL!	#NULL!	1	#NULL!	#NULL!	#NULL!	#NULL!	#NULL!	#NULL!	#NULL!	#NULL!	#NULL!	#NULL!	#NULL!	#NULL!	#NULL!	#NULL!	#NULL!	#NULL!	#NULL!	#NULL!	#NULL!	#NULL!	#NULL!	#NULL!	#NULL!	1	0	0	#NULL!	#NULL!		#NULL!	#NULL!	#NULL!	#NULL!	#NULL!	#NULL!	#NULL!	#NULL!
#NULL!	0	30.79	2	0	0	35	1	3500	1	#NULL!	#NULL!	1	#NULL!	#NULL!	#NULL!	#NULL!	#NULL!	#NULL!	#NULL!	#NULL!	#NULL!	#NULL!	#NULL!	#NULL!	#NULL!	#NULL!	#NULL!	#NULL!	#NULL!	#NULL!	#NULL!	#NULL!	#NULL!	#NULL!	#NULL!	1	0	0	#NULL!	#NULL!		#NULL!	#NULL!	#NULL!	#NULL!	#NULL!	#NULL!	#NULL!	#NULL!
#NULL!	0	30.52	2	0	0	33	1	3100	1	#NULL!	#NULL!	1	#NULL!	#NULL!	#NULL!	#NULL!	#NULL!	#NULL!	#NULL!	#NULL!	#NULL!	#NULL!	#NULL!	#NULL!	#NULL!	#NULL!	#NULL!	#NULL!	#NULL!	#NULL!	#NULL!	#NULL!	#NULL!	#NULL!	#NULL!	1	0	0	#NULL!	#NULL!		#NULL!	#NULL!	#NULL!	#NULL!	#NULL!	#NULL!	#NULL!	#NULL!
#NULL!	0	30.42	2	0	0	41	2	3480	1	#NULL!	#NULL!	1	#NULL!	#NULL!	#NULL!	#NULL!	#NULL!	#NULL!	#NULL!	#NULL!	#NULL!	#NULL!	#NULL!	#NULL!	#NULL!	#NULL!	#NULL!	#NULL!	#NULL!	#NULL!	#NULL!	#NULL!	#NULL!	#NULL!	#NULL!	1	0	0	#NULL!	#NULL!		#NULL!	#NULL!	#NULL!	#NULL!	#NULL!	#NULL!	#NULL!	#NULL!
#NULL!	0	30.08	2	0	0	37	2	2900	1	#NULL!	#NULL!	1	#NULL!	#NULL!	#NULL!	#NULL!	#NULL!	#NULL!	#NULL!	#NULL!	#NULL!	#NULL!	#NULL!	#NULL!	#NULL!	#NULL!	#NULL!	#NULL!	#NULL!	#NULL!	#NULL!	#NULL!	#NULL!	#NULL!	#NULL!	1	0	0	#NULL!	#NULL!		#NULL!	#NULL!	#NULL!	#NULL!	#NULL!	#NULL!	#NULL!	#NULL!
#NULL!	0	29.67	1	0	0	34	1	3500	1	#NULL!	#NULL!	1	#NULL!	#NULL!	#NULL!	#NULL!	#NULL!	#NULL!	#NULL!	#NULL!	#NULL!	#NULL!	#NULL!	#NULL!	#NULL!	#NULL!	#NULL!	#NULL!	#NULL!	#NULL!	#NULL!	#NULL!	#NULL!	#NULL!	#NULL!	1	0	0	#NULL!	#NULL!		#NULL!	#NULL!	#NULL!	#NULL!	#NULL!	#NULL!	#NULL!	#NULL!
#NULL!	0	29.59	1	0	0	32	1	3700	1	#NULL!	#NULL!	1	#NULL!	#NULL!	#NULL!	#NULL!	#NULL!	#NULL!	#NULL!	#NULL!	#NULL!	#NULL!	#NULL!	#NULL!	#NULL!	#NULL!	#NULL!	#NULL!	#NULL!	#NULL!	#NULL!	#NULL!	#NULL!	#NULL!	#NULL!	1	0	0	#NULL!	#NULL!		#NULL!	#NULL!	#NULL!	#NULL!	#NULL!	#NULL!	#NULL!	#NULL!
#NULL!	0	29.54	1	0	0	41	2	3015	1	#NULL!	#NULL!	1	#NULL!	#NULL!	#NULL!	#NULL!	#NULL!	#NULL!	#NULL!	#NULL!	#NULL!	#NULL!	#NULL!	#NULL!	#NULL!	#NULL!	#NULL!	#NULL!	#NULL!	#NULL!	#NULL!	#NULL!	#NULL!	#NULL!	#NULL!	1	0	0	#NULL!	#NULL!		#NULL!	#NULL!	#NULL!	#NULL!	#NULL!	#NULL!	#NULL!	#NULL!
#NULL!	0	29.39	1	0	0	40	2	4000	1	#NULL!	#NULL!	1	#NULL!	#NULL!	#NULL!	#NULL!	#NULL!	#NULL!	#NULL!	#NULL!	#NULL!	#NULL!	#NULL!	#NULL!	#NULL!	#NULL!	#NULL!	#NULL!	#NULL!	#NULL!	#NULL!	#NULL!	#NULL!	#NULL!	#NULL!	1	0	0	#NULL!	#NULL!		#NULL!	#NULL!	#NULL!	#NULL!	#NULL!	#NULL!	#NULL!	#NULL!
#NULL!	0	29.38	1	0	0	38	2	3100	1	#NULL!	#NULL!	1	#NULL!	#NULL!	#NULL!	#NULL!	#NULL!	#NULL!	#NULL!	#NULL!	#NULL!	#NULL!	#NULL!	#NULL!	#NULL!	#NULL!	#NULL!	#NULL!	#NULL!	#NULL!	#NULL!	#NULL!	#NULL!	#NULL!	#NULL!	1	0	0	#NULL!	#NULL!		#NULL!	#NULL!	#NULL!	#NULL!	#NULL!	#NULL!	#NULL!	#NULL!
#NULL!	0	29.32	1	0	0	39	2	3800	1	#NULL!	#NULL!	1	#NULL!	#NULL!	#NULL!	#NULL!	#NULL!	#NULL!	#NULL!	#NULL!	#NULL!	#NULL!	#NULL!	#NULL!	#NULL!	#NULL!	#NULL!	#NULL!	#NULL!	#NULL!	#NULL!	#NULL!	#NULL!	#NULL!	#NULL!	1	0	0	#NULL!	#NULL!		#NULL!	#NULL!	#NULL!	#NULL!	#NULL!	#NULL!	#NULL!	#NULL!
#NULL!	0	29.05	1	0	0	39	2	3750	1	#NULL!	#NULL!	1	#NULL!	#NULL!	#NULL!	#NULL!	#NULL!	#NULL!	#NULL!	#NULL!	#NULL!	#NULL!	#NULL!	#NULL!	#NULL!	#NULL!	#NULL!	#NULL!	#NULL!	#NULL!	#NULL!	#NULL!	#NULL!	#NULL!	#NULL!	1	0	0	#NULL!	#NULL!		#NULL!	#NULL!	#NULL!	#NULL!	#NULL!	#NULL!	#NULL!	#NULL!
#NULL!	0	29.03	1	0	0	37	2	4000	1	#NULL!	#NULL!	1	#NULL!	#NULL!	#NULL!	#NULL!	#NULL!	#NULL!	#NULL!	#NULL!	#NULL!	#NULL!	#NULL!	#NULL!	#NULL!	#NULL!	#NULL!	#NULL!	#NULL!	#NULL!	#NULL!	#NULL!	#NULL!	#NULL!	#NULL!	1	0	0	#NULL!	#NULL!		#NULL!	#NULL!	#NULL!	#NULL!	#NULL!	#NULL!	#NULL!	#NULL!
#NULL!	0	29	1	0	0	30	1	3400	1	#NULL!	#NULL!	1	#NULL!	#NULL!	#NULL!	#NULL!	#NULL!	#NULL!	#NULL!	#NULL!	#NULL!	#NULL!	#NULL!	#NULL!	#NULL!	#NULL!	#NULL!	#NULL!	#NULL!	#NULL!	#NULL!	#NULL!	#NULL!	#NULL!	#NULL!	1	0	0	#NULL!	#NULL!		#NULL!	#NULL!	#NULL!	#NULL!	#NULL!	#NULL!	#NULL!	#NULL!
#NULL!	0	28.73	1	0	0	36	2	3850	1	#NULL!	#NULL!	1	#NULL!	#NULL!	#NULL!	#NULL!	#NULL!	#NULL!	#NULL!	#NULL!	#NULL!	#NULL!	#NULL!	#NULL!	#NULL!	#NULL!	#NULL!	#NULL!	#NULL!	#NULL!	#NULL!	#NULL!	#NULL!	#NULL!	#NULL!	1	0	0	#NULL!	#NULL!		#NULL!	#NULL!	#NULL!	#NULL!	#NULL!	#NULL!	#NULL!	#NULL!
#NULL!	0	28.73	1	0	0	35	1	3500	1	#NULL!	#NULL!	1	#NULL!	#NULL!	#NULL!	#NULL!	#NULL!	#NULL!	#NULL!	#NULL!	#NULL!	#NULL!	#NULL!	#NULL!	#NULL!	#NULL!	#NULL!	#NULL!	#NULL!	#NULL!	#NULL!	#NULL!	#NULL!	#NULL!	#NULL!	1	0	0	#NULL!	#NULL!		#NULL!	#NULL!	#NULL!	#NULL!	#NULL!	#NULL!	#NULL!	#NULL!
#NULL!	0	28.73	1	0	0	39	2	3300	1	#NULL!	#NULL!	1	#NULL!	#NULL!	#NULL!	#NULL!	#NULL!	#NULL!	#NULL!	#NULL!	#NULL!	#NULL!	#NULL!	#NULL!	#NULL!	#NULL!	#NULL!	#NULL!	#NULL!	#NULL!	#NULL!	#NULL!	#NULL!	#NULL!	#NULL!	1	0	0	#NULL!	#NULL!		#NULL!	#NULL!	#NULL!	#NULL!	#NULL!	#NULL!	#NULL!	#NULL!
#NULL!	0	41.27	2	0	0	31	1	3700	1	#NULL!	#NULL!	1	#NULL!	#NULL!	#NULL!	#NULL!	#NULL!	#NULL!	#NULL!	#NULL!	#NULL!	#NULL!	#NULL!	#NULL!	#NULL!	#NULL!	#NULL!	#NULL!	#NULL!	#NULL!	#NULL!	#NULL!	#NULL!	#NULL!	#NULL!	1	0	0	#NULL!	#NULL!		#NULL!	#NULL!	#NULL!	#NULL!	#NULL!	#NULL!	#NULL!	#NULL!
#NULL!	0	33.95	2	0	0	33	1	4000	1	#NULL!	#NULL!	1	#NULL!	#NULL!	#NULL!	#NULL!	#NULL!	#NULL!	#NULL!	#NULL!	#NULL!	#NULL!	#NULL!	#NULL!	#NULL!	#NULL!	#NULL!	#NULL!	#NULL!	#NULL!	#NULL!	#NULL!	#NULL!	#NULL!	#NULL!	1	0	0	#NULL!	#NULL!		#NULL!	#NULL!	#NULL!	#NULL!	#NULL!	#NULL!	#NULL!	#NULL!
#NULL!	0	32.41	2	0	0	28	1	3000	1	#NULL!	#NULL!	1	#NULL!	#NULL!	#NULL!	#NULL!	#NULL!	#NULL!	#NULL!	#NULL!	#NULL!	#NULL!	#NULL!	#NULL!	#NULL!	#NULL!	#NULL!	#NULL!	#NULL!	#NULL!	#NULL!	#NULL!	#NULL!	#NULL!	#NULL!	1	0	0	#NULL!	#NULL!		#NULL!	#NULL!	#NULL!	#NULL!	#NULL!	#NULL!	#NULL!	#NULL!
#NULL!	0	31.89	2	0	0	55	3	4000	1	#NULL!	#NULL!	1	#NULL!	#NULL!	#NULL!	#NULL!	#NULL!	#NULL!	#NULL!	#NULL!	#NULL!	#NULL!	#NULL!	#NULL!	#NULL!	#NULL!	#NULL!	#NULL!	#NULL!	#NULL!	#NULL!	#NULL!	#NULL!	#NULL!	#NULL!	1	0	0	#NULL!	#NULL!		#NULL!	#NULL!	#NULL!	#NULL!	#NULL!	#NULL!	#NULL!	#NULL!
#NULL!	0	30.64	2	0	0	39	2	3200	1	#NULL!	#NULL!	1	#NULL!	#NULL!	#NULL!	#NULL!	#NULL!	#NULL!	#NULL!	#NULL!	#NULL!	#NULL!	#NULL!	#NULL!	#NULL!	#NULL!	#NULL!	#NULL!	#NULL!	#NULL!	#NULL!	#NULL!	#NULL!	#NULL!	#NULL!	1	0	0	#NULL!	#NULL!		#NULL!	#NULL!	#NULL!	#NULL!	#NULL!	#NULL!	#NULL!	#NULL!
#NULL!	0	30.45	2	0	0	34	1	3355	1	#NULL!	#NULL!	1	#NULL!	#NULL!	#NULL!	#NULL!	#NULL!	#NULL!	#NULL!	#NULL!	#NULL!	#NULL!	#NULL!	#NULL!	#NULL!	#NULL!	#NULL!	#NULL!	#NULL!	#NULL!	#NULL!	#NULL!	#NULL!	#NULL!	#NULL!	1	0	0	#NULL!	#NULL!		#NULL!	#NULL!	#NULL!	#NULL!	#NULL!	#NULL!	#NULL!	#NULL!
#NULL!	0	30.37	2	0	0	37	2	3700	1	#NULL!	#NULL!	1	#NULL!	#NULL!	#NULL!	#NULL!	#NULL!	#NULL!	#NULL!	#NULL!	#NULL!	#NULL!	#NULL!	#NULL!	#NULL!	#NULL!	#NULL!	#NULL!	#NULL!	#NULL!	#NULL!	#NULL!	#NULL!	#NULL!	#NULL!	1	0	0	#NULL!	#NULL!		#NULL!	#NULL!	#NULL!	#NULL!	#NULL!	#NULL!	#NULL!	#NULL!
#NULL!	0	29.86	1	0	0	33	1	4000	1	#NULL!	#NULL!	1	#NULL!	#NULL!	#NULL!	#NULL!	#NULL!	#NULL!	#NULL!	#NULL!	#NULL!	#NULL!	#NULL!	#NULL!	#NULL!	#NULL!	#NULL!	#NULL!	#NULL!	#NULL!	#NULL!	#NULL!	#NULL!	#NULL!	#NULL!	1	0	0	#NULL!	#NULL!		#NULL!	#NULL!	#NULL!	#NULL!	#NULL!	#NULL!	#NULL!	#NULL!
#NULL!	0	29.86	1	0	0	35	1	3900	1	#NULL!	#NULL!	1	#NULL!	#NULL!	#NULL!	#NULL!	#NULL!	#NULL!	#NULL!	#NULL!	#NULL!	#NULL!	#NULL!	#NULL!	#NULL!	#NULL!	#NULL!	#NULL!	#NULL!	#NULL!	#NULL!	#NULL!	#NULL!	#NULL!	#NULL!	1	0	0	#NULL!	#NULL!		#NULL!	#NULL!	#NULL!	#NULL!	#NULL!	#NULL!	#NULL!	#NULL!
#NULL!	0	29.63	1	0	0	26	1	3000	1	#NULL!	#NULL!	1	#NULL!	#NULL!	#NULL!	#NULL!	#NULL!	#NULL!	#NULL!	#NULL!	#NULL!	#NULL!	#NULL!	#NULL!	#NULL!	#NULL!	#NULL!	#NULL!	#NULL!	#NULL!	#NULL!	#NULL!	#NULL!	#NULL!	#NULL!	1	0	0	#NULL!	#NULL!		#NULL!	#NULL!	#NULL!	#NULL!	#NULL!	#NULL!	#NULL!	#NULL!
#NULL!	0	29.41	1	0	0	36	2	3200	1	#NULL!	#NULL!	1	#NULL!	#NULL!	#NULL!	#NULL!	#NULL!	#NULL!	#NULL!	#NULL!	#NULL!	#NULL!	#NULL!	#NULL!	#NULL!	#NULL!	#NULL!	#NULL!	#NULL!	#NULL!	#NULL!	#NULL!	#NULL!	#NULL!	#NULL!	1	0	0	#NULL!	#NULL!		#NULL!	#NULL!	#NULL!	#NULL!	#NULL!	#NULL!	#NULL!	#NULL!
#NULL!	0	29.41	1	0	0	30	1	3050	1	#NULL!	#NULL!	1	#NULL!	#NULL!	#NULL!	#NULL!	#NULL!	#NULL!	#NULL!	#NULL!	#NULL!	#NULL!	#NULL!	#NULL!	#NULL!	#NULL!	#NULL!	#NULL!	#NULL!	#NULL!	#NULL!	#NULL!	#NULL!	#NULL!	#NULL!	1	0	0	#NULL!	#NULL!		#NULL!	#NULL!	#NULL!	#NULL!	#NULL!	#NULL!	#NULL!	#NULL!
#NULL!	0	29.92	1	0	0	36	2	2350	0	#NULL!	#NULL!	0	#NULL!	#NULL!	#NULL!	#NULL!	#NULL!	#NULL!	#NULL!	#NULL!	#NULL!	#NULL!	#NULL!	#NULL!	#NULL!	#NULL!	#NULL!	#NULL!	#NULL!	#NULL!	#NULL!	#NULL!	#NULL!	#NULL!	#NULL!	0	1	1	#NULL!	#NULL!		#NULL!	#NULL!	#NULL!	#NULL!	#NULL!	#NULL!	#NULL!	#NULL!
#NULL!	0	29.09	1	0	0	31	1	2500	0	#NULL!	#NULL!	0	#NULL!	#NULL!	#NULL!	#NULL!	#NULL!	#NULL!	#NULL!	#NULL!	#NULL!	#NULL!	#NULL!	#NULL!	#NULL!	#NULL!	#NULL!	#NULL!	#NULL!	#NULL!	#NULL!	#NULL!	#NULL!	#NULL!	#NULL!	0	1	1	#NULL!	#NULL!		#NULL!	#NULL!	#NULL!	#NULL!	#NULL!	#NULL!	#NULL!	#NULL!
#NULL!	0	26.87	1	0	0	37	2	1600	0	#NULL!	#NULL!	0	#NULL!	#NULL!	#NULL!	#NULL!	#NULL!	#NULL!	#NULL!	#NULL!	#NULL!	#NULL!	#NULL!	#NULL!	#NULL!	#NULL!	#NULL!	#NULL!	#NULL!	#NULL!	#NULL!	#NULL!	#NULL!	#NULL!	#NULL!	0	1	1	#NULL!	#NULL!		#NULL!	#NULL!	#NULL!	#NULL!	#NULL!	#NULL!	#NULL!	#NULL!
#NULL!	0	25.95	1	0	0	40	2	2150	0	#NULL!	#NULL!	0	#NULL!	#NULL!	#NULL!	#NULL!	#NULL!	#NULL!	#NULL!	#NULL!	#NULL!	#NULL!	#NULL!	#NULL!	#NULL!	#NULL!	#NULL!	#NULL!	#NULL!	#NULL!	#NULL!	#NULL!	#NULL!	#NULL!	#NULL!	0	1	1	#NULL!	#NULL!		#NULL!	#NULL!	#NULL!	#NULL!	#NULL!	#NULL!	#NULL!	#NULL!
#NULL!	0	25.31	1	0	0	33	1	2200	0	#NULL!	#NULL!	0	#NULL!	#NULL!	#NULL!	#NULL!	#NULL!	#NULL!	#NULL!	#NULL!	#NULL!	#NULL!	#NULL!	#NULL!	#NULL!	#NULL!	#NULL!	#NULL!	#NULL!	#NULL!	#NULL!	#NULL!	#NULL!	#NULL!	#NULL!	0	1	1	#NULL!	#NULL!		#NULL!	#NULL!	#NULL!	#NULL!	#NULL!	#NULL!	#NULL!	#NULL!
#NULL!	0	24.65	0	0	0	34	1	1200	0	#NULL!	#NULL!	0	#NULL!	#NULL!	#NULL!	#NULL!	#NULL!	#NULL!	#NULL!	#NULL!	#NULL!	#NULL!	#NULL!	#NULL!	#NULL!	#NULL!	#NULL!	#NULL!	#NULL!	#NULL!	#NULL!	#NULL!	#NULL!	#NULL!	#NULL!	0	1	1	#NULL!	#NULL!		#NULL!	#NULL!	#NULL!	#NULL!	#NULL!	#NULL!	#NULL!	#NULL!
#NULL!	0	24.09	0	0	0	36	2	1280	0	#NULL!	#NULL!	0	#NULL!	#NULL!	#NULL!	#NULL!	#NULL!	#NULL!	#NULL!	#NULL!	#NULL!	#NULL!	#NULL!	#NULL!	#NULL!	#NULL!	#NULL!	#NULL!	#NULL!	#NULL!	#NULL!	#NULL!	#NULL!	#NULL!	#NULL!	0	1	1	#NULL!	#NULL!		#NULL!	#NULL!	#NULL!	#NULL!	#NULL!	#NULL!	#NULL!	#NULL!
#NULL!	0	22.53	0	0	0	31	1	2300	0	#NULL!	#NULL!	0	#NULL!	#NULL!	#NULL!	#NULL!	#NULL!	#NULL!	#NULL!	#NULL!	#NULL!	#NULL!	#NULL!	#NULL!	#NULL!	#NULL!	#NULL!	#NULL!	#NULL!	#NULL!	#NULL!	#NULL!	#NULL!	#NULL!	#NULL!	0	1	1	#NULL!	#NULL!		#NULL!	#NULL!	#NULL!	#NULL!	#NULL!	#NULL!	#NULL!	#NULL!
#NULL!	0	31.17	2	0	0	46	2	1750	0	#NULL!	#NULL!	0	#NULL!	#NULL!	#NULL!	#NULL!	#NULL!	#NULL!	#NULL!	#NULL!	#NULL!	#NULL!	#NULL!	#NULL!	#NULL!	#NULL!	#NULL!	#NULL!	#NULL!	#NULL!	#NULL!	#NULL!	#NULL!	#NULL!	#NULL!	0	1	1	#NULL!	#NULL!		#NULL!	#NULL!	#NULL!	#NULL!	#NULL!	#NULL!	#NULL!	#NULL!
#NULL!	0	29.34	1	0	0	30	1	2345	0	#NULL!	#NULL!	0	#NULL!	#NULL!	#NULL!	#NULL!	#NULL!	#NULL!	#NULL!	#NULL!	#NULL!	#NULL!	#NULL!	#NULL!	#NULL!	#NULL!	#NULL!	#NULL!	#NULL!	#NULL!	#NULL!	#NULL!	#NULL!	#NULL!	#NULL!	0	1	1	#NULL!	#NULL!		#NULL!	#NULL!	#NULL!	#NULL!	#NULL!	#NULL!	#NULL!	#NULL!
#NULL!	0	29.22	1	0	0	27	1	650	0	#NULL!	#NULL!	0	#NULL!	#NULL!	#NULL!	#NULL!	#NULL!	#NULL!	#NULL!	#NULL!	#NULL!	#NULL!	#NULL!	#NULL!	#NULL!	#NULL!	#NULL!	#NULL!	#NULL!	#NULL!	#NULL!	#NULL!	#NULL!	#NULL!	#NULL!	0	1	1	#NULL!	#NULL!		#NULL!	#NULL!	#NULL!	#NULL!	#NULL!	#NULL!	#NULL!	#NULL!
#NULL!	0	28.41	1	0	0	33	1	2300	0	#NULL!	#NULL!	0	#NULL!	#NULL!	#NULL!	#NULL!	#NULL!	#NULL!	#NULL!	#NULL!	#NULL!	#NULL!	#NULL!	#NULL!	#NULL!	#NULL!	#NULL!	#NULL!	#NULL!	#NULL!	#NULL!	#NULL!	#NULL!	#NULL!	#NULL!	0	1	1	#NULL!	#NULL!		#NULL!	#NULL!	#NULL!	#NULL!	#NULL!	#NULL!	#NULL!	#NULL!
#NULL!	#NULL!	#NULL!	#NULL!	#NULL!	#NULL!	#NULL!	#NULL!	#NULL!	#NULL!	#NULL!	#NULL!	#NULL!	#NULL!	#NULL!	#NULL!	#NULL!	#NULL!	#NULL!	#NULL!	#NULL!	#NULL!	#NULL!	#NULL!	#NULL!	#NULL!	#NULL!	#NULL!	#NULL!	#NULL!	#NULL!	#NULL!	#NULL!	#NULL!	#NULL!	#NULL!	#NULL!	#NULL!	#NULL!	#NULL!	#NULL!		#NULL!	#NULL!	#NULL!	#NULL!	#NULL!	#NULL!	#NULL!	#NULL!
#NULL!	#NULL!	#NULL!	#NULL!	#NULL!	#NULL!	#NULL!	#NULL!	#NULL!	#NULL!	#NULL!	#NULL!	#NULL!	#NULL!	#NULL!	#NULL!	#NULL!	#NULL!	#NULL!	#NULL!	#NULL!	#NULL!	#NULL!	#NULL!	#NULL!	#NULL!	#NULL!	#NULL!	#NULL!	#NULL!	#NULL!	#NULL!	#NULL!	#NULL!	#NULL!	#NULL!	#NULL!	#NULL!	#NULL!	#NULL!	#NULL!		#NULL!	#NULL!	#NULL!	#NULL!	#NULL!	#NULL!	#NULL!	#NULL!
#NULL!	#NULL!	#NULL!	#NULL!	#NULL!	#NULL!	#NULL!	#NULL!	#NULL!	#NULL!	#NULL!	#NULL!	#NULL!	#NULL!	#NULL!	#NULL!	#NULL!	#NULL!	#NULL!	#NULL!	#NULL!	#NULL!	#NULL!	#NULL!	#NULL!	#NULL!	#NULL!	#NULL!	#NULL!	#NULL!	#NULL!	#NULL!	#NULL!	#NULL!	#NULL!	#NULL!	#NULL!	#NULL!	#NULL!	#NULL!	#NULL!		#NULL!	#NULL!	#NULL!	#NULL!	#NULL!	#NULL!	#NULL!	#NULL!
#NULL!	#NULL!	#NULL!	#NULL!	#NULL!	#NULL!	#NULL!	#NULL!	#NULL!	#NULL!	#NULL!	#NULL!	#NULL!	#NULL!	#NULL!	#NULL!	#NULL!	#NULL!	#NULL!	#NULL!	#NULL!	#NULL!	#NULL!	#NULL!	#NULL!	#NULL!	#NULL!	#NULL!	#NULL!	#NULL!	#NULL!	#NULL!	#NULL!	#NULL!	#NULL!	#NULL!	#NULL!	#NULL!	#NULL!	#NULL!	#NULL!		#NULL!	#NULL!	#NULL!	#NULL!	#NULL!	#NULL!	#NULL!	#NULL!
#NULL!	#NULL!	#NULL!	#NULL!	#NULL!	#NULL!	#NULL!	#NULL!	#NULL!	#NULL!	#NULL!	#NULL!	#NULL!	#NULL!	#NULL!	#NULL!	#NULL!	#NULL!	#NULL!	#NULL!	#NULL!	#NULL!	#NULL!	#NULL!	#NULL!	#NULL!	#NULL!	#NULL!	#NULL!	#NULL!	#NULL!	#NULL!	#NULL!	#NULL!	#NULL!	#NULL!	#NULL!	#NULL!	#NULL!	#NULL!	#NULL!		#NULL!	#NULL!	#NULL!	#NULL!	#NULL!	#NULL!	#NULL!	#NULL!
#NULL!	#NULL!	#NULL!	#NULL!	#NULL!	#NULL!	#NULL!	#NULL!	#NULL!	#NULL!	#NULL!	#NULL!	#NULL!	#NULL!	#NULL!	#NULL!	#NULL!	#NULL!	#NULL!	#NULL!	#NULL!	#NULL!	#NULL!	#NULL!	#NULL!	#NULL!	#NULL!	#NULL!	#NULL!	#NULL!	#NULL!	#NULL!	#NULL!	#NULL!	#NULL!	#NULL!	#NULL!	#NULL!	#NULL!	#NULL!	#NULL!		#NULL!	#NULL!	#NULL!	#NULL!	#NULL!	#NULL!	#NULL!	#NULL!
#NULL!	#NULL!	#NULL!	#NULL!	#NULL!	#NULL!	#NULL!	#NULL!	#NULL!	#NULL!	#NULL!	#NULL!	#NULL!	#NULL!	#NULL!	#NULL!	#NULL!	#NULL!	#NULL!	#NULL!	#NULL!	#NULL!	#NULL!	#NULL!	#NULL!	#NULL!	#NULL!	#NULL!	#NULL!	#NULL!	#NULL!	#NULL!	#NULL!	#NULL!	#NULL!	#NULL!	#NULL!	#NULL!	#NULL!	#NULL!	#NULL!		#NULL!	#NULL!	#NULL!	#NULL!	#NULL!	#NULL!	#NULL!	#NULL!
#NULL!	#NULL!	#NULL!	#NULL!	#NULL!	#NULL!	#NULL!	#NULL!	#NULL!	#NULL!	#NULL!	#NULL!	#NULL!	#NULL!	#NULL!	#NULL!	#NULL!	#NULL!	#NULL!	#NULL!	#NULL!	#NULL!	#NULL!	#NULL!	#NULL!	#NULL!	#NULL!	#NULL!	#NULL!	#NULL!	#NULL!	#NULL!	#NULL!	#NULL!	#NULL!	#NULL!	#NULL!	#NULL!	#NULL!	#NULL!	#NULL!		#NULL!	#NULL!	#NULL!	#NULL!	#NULL!	#NULL!	#NULL!	#NULL!
#NULL!	#NULL!	#NULL!	#NULL!	#NULL!	#NULL!	#NULL!	#NULL!	#NULL!	#NULL!	#NULL!	#NULL!	#NULL!	#NULL!	#NULL!	#NULL!	#NULL!	#NULL!	#NULL!	#NULL!	#NULL!	#NULL!	#NULL!	#NULL!	#NULL!	#NULL!	#NULL!	#NULL!	#NULL!	#NULL!	#NULL!	#NULL!	#NULL!	#NULL!	#NULL!	#NULL!	#NULL!	#NULL!	#NULL!	#NULL!	#NULL!		#NULL!	#NULL!	#NULL!	#NULL!	#NULL!	#NULL!	#NULL!	#NULL!
#NULL!	#NULL!	#NULL!	#NULL!	#NULL!	#NULL!	#NULL!	#NULL!	#NULL!	#NULL!	#NULL!	#NULL!	#NULL!	#NULL!	#NULL!	#NULL!	#NULL!	#NULL!	#NULL!	#NULL!	#NULL!	#NULL!	#NULL!	#NULL!	#NULL!	#NULL!	#NULL!	#NULL!	#NULL!	#NULL!	#NULL!	#NULL!	#NULL!	#NULL!	#NULL!	#NULL!	#NULL!	#NULL!	#NULL!	#NULL!	#NULL!		#NULL!	#NULL!	#NULL!	#NULL!	#NULL!	#NULL!	#NULL!	#NULL!
#NULL!	#NULL!	#NULL!	#NULL!	#NULL!	#NULL!	#NULL!	#NULL!	#NULL!	#NULL!	#NULL!	#NULL!	#NULL!	#NULL!	#NULL!	#NULL!	#NULL!	#NULL!	#NULL!	#NULL!	#NULL!	#NULL!	#NULL!	#NULL!	#NULL!	#NULL!	#NULL!	#NULL!	#NULL!	#NULL!	#NULL!	#NULL!	#NULL!	#NULL!	#NULL!	#NULL!	#NULL!	#NULL!	#NULL!	#NULL!	#NULL!		#NULL!	#NULL!	#NULL!	#NULL!	#NULL!	#NULL!	#NULL!	#NULL!
#NULL!	#NULL!	#NULL!	#NULL!	#NULL!	#NULL!	#NULL!	#NULL!	#NULL!	#NULL!	#NULL!	#NULL!	#NULL!	#NULL!	#NULL!	#NULL!	#NULL!	#NULL!	#NULL!	#NULL!	#NULL!	#NULL!	#NULL!	#NULL!	#NULL!	#NULL!	#NULL!	#NULL!	#NULL!	#NULL!	#NULL!	#NULL!	#NULL!	#NULL!	#NULL!	#NULL!	#NULL!	#NULL!	#NULL!	#NULL!	#NULL!		#NULL!	#NULL!	#NULL!	#NULL!	#NULL!	#NULL!	#NULL!	#NULL!
#NULL!	#NULL!	#NULL!	#NULL!	#NULL!	#NULL!	#NULL!	#NULL!	#NULL!	#NULL!	#NULL!	#NULL!	#NULL!	#NULL!	#NULL!	#NULL!	#NULL!	#NULL!	#NULL!	#NULL!	#NULL!	#NULL!	#NULL!	#NULL!	#NULL!	#NULL!	#NULL!	#NULL!	#NULL!	#NULL!	#NULL!	#NULL!	#NULL!	#NULL!	#NULL!	#NULL!	#NULL!	#NULL!	#NULL!	#NULL!	#NULL!		#NULL!	#NULL!	#NULL!	#NULL!	#NULL!	#NULL!	#NULL!	#NULL!
#NULL!	#NULL!	#NULL!	#NULL!	#NULL!	#NULL!	#NULL!	#NULL!	#NULL!	#NULL!	#NULL!	#NULL!	#NULL!	#NULL!	#NULL!	#NULL!	#NULL!	#NULL!	#NULL!	#NULL!	#NULL!	#NULL!	#NULL!	#NULL!	#NULL!	#NULL!	#NULL!	#NULL!	#NULL!	#NULL!	#NULL!	#NULL!	#NULL!	#NULL!	#NULL!	#NULL!	#NULL!	#NULL!	#NULL!	#NULL!	#NULL!		#NULL!	#NULL!	#NULL!	#NULL!	#NULL!	#NULL!	#NULL!	#NULL!
#NULL!	#NULL!	#NULL!	#NULL!	#NULL!	#NULL!	#NULL!	#NULL!	#NULL!	#NULL!	#NULL!	#NULL!	#NULL!	#NULL!	#NULL!	#NULL!	#NULL!	#NULL!	#NULL!	#NULL!	#NULL!	#NULL!	#NULL!	#NULL!	#NULL!	#NULL!	#NULL!	#NULL!	#NULL!	#NULL!	#NULL!	#NULL!	#NULL!	#NULL!	#NULL!	#NULL!	#NULL!	#NULL!	#NULL!	#NULL!	#NULL!		#NULL!	#NULL!	#NULL!	#NULL!	#NULL!	#NULL!	#NULL!	#NULL!
#NULL!	#NULL!	#NULL!	#NULL!	#NULL!	#NULL!	#NULL!	#NULL!	#NULL!	#NULL!	#NULL!	#NULL!	#NULL!	#NULL!	#NULL!	#NULL!	#NULL!	#NULL!	#NULL!	#NULL!	#NULL!	#NULL!	#NULL!	#NULL!	#NULL!	#NULL!	#NULL!	#NULL!	#NULL!	#NULL!	#NULL!	#NULL!	#NULL!	#NULL!	#NULL!	#NULL!	#NULL!	#NULL!	#NULL!	#NULL!	#NULL!		#NULL!	#NULL!	#NULL!	#NULL!	#NULL!	#NULL!	#NULL!	#NULL!
#NULL!	#NULL!	#NULL!	#NULL!	#NULL!	#NULL!	#NULL!	#NULL!	#NULL!	#NULL!	#NULL!	#NULL!	#NULL!	#NULL!	#NULL!	#NULL!	#NULL!	#NULL!	#NULL!	#NULL!	#NULL!	#NULL!	#NULL!	#NULL!	#NULL!	#NULL!	#NULL!	#NULL!	#NULL!	#NULL!	#NULL!	#NULL!	#NULL!	#NULL!	#NULL!	#NULL!	#NULL!	#NULL!	#NULL!	#NULL!	#NULL!		#NULL!	#NULL!	#NULL!	#NULL!	#NULL!	#NULL!	#NULL!	#NULL!
[truncated: 14 more columns]
